# Supplementary material for: Identification of common genes associated with diabetic nephropathy and diabetic retinopathy
Source: Front Cell Dev Biol. 2026 Apr 28;14:1808941. doi: 10.3389/fcell.2026.1808941 (PMC13160884; doi:10.3389/fcell.2026.1808941)
Supplement: Supplementary file 2 [file Table2.xlsx]

## Sheet: Table S2_ diffSigDEGs1
Symbol	row	baseMean	log2FoldChange	lfcSE	stat	pvalue	padj
ADAMTS7P1	ADAMTS7P1	27.4485	2.25507	0.77717	2.90164	0.00371209	0.459422
ALDH1A3	ALDH1A3	2.63638	2.5069	1.23391	2.03166	0.0421878	0.917353
BCAM	BCAM	19.2934	2.73885	1.05992	2.58402	0.00976564	0.61933
BOC	BOC	8.25031	2.92595	0.954245	3.06625	0.00216765	0.378339
C6orf201	C6orf201	7.04677	2.11025	1.03737	2.03423	0.0419283	0.91672
CALB1	CALB1	6.44994	1.66787	0.773117	2.15734	0.0309793	0.850989
CCDC92B	CCDC92B	5.51209	3.14057	1.20188	2.61305	0.00897376	0.60383
CLDN4	CLDN4	13.9636	1.37924	0.632201	2.18165	0.0291357	0.83755
CSMD1	CSMD1	17.2207	-3.04672	1.35773	-2.24398	0.0248337	0.817057
CST6	CST6	6.00064	3.23443	0.955953	3.38347	0.000715771	0.256435
DENND2A	DENND2A	5.26213	2.19004	1.0619	2.06239	0.0391706	0.908995
DKKL1	DKKL1	3.5739	5.27831	1.97136	2.67749	0.00741752	0.583037
DLK1	DLK1	7.31713	5.12395	1.45075	3.53193	0.000412545	0.200585
DOC2B	DOC2B	1.80988	3.65405	1.44772	2.52401	0.0116025	0.6518
DRP2	DRP2	4.33841	2.68312	1.01805	2.63555	0.0084001	0.601178
EPN3	EPN3	16.1088	1.46857	0.672695	2.18312	0.0290273	0.83755
FAM182B	FAM182B	2.21224	3.31075	1.37146	2.41403	0.0157772	0.716234
FAM27E2	FAM27E2	14.4129	2.81132	0.991025	2.83678	0.00455713	0.492387
FBLN1	FBLN1	3.04561	3.80556	1.82674	2.08325	0.0372285	0.896514
FGD5P1	FGD5P1	2.37588	3.41464	1.40389	2.43227	0.0150045	0.715302
GGNBP1	GGNBP1	11.779	1.63564	0.724996	2.25606	0.0240667	0.811
GGT6	GGT6	2.06067	3.8488	1.88192	2.04515	0.0408399	0.912462
GPR142	GPR142	4.75441	2.87941	1.12859	2.55134	0.0107309	0.646217
HAVCR1	HAVCR1	26.2022	1.5875	0.665622	2.38499	0.0170796	0.735822
HNF4A	HNF4A	2.78489	3.65019	1.56702	2.32938	0.0198389	0.768776
HTR1F	HTR1F	3.68407	3.09529	1.06064	2.91833	0.00351917	0.449156
IGF2BP2-AS1	IGF2BP2-AS1	2.0814	-3.87483	1.64593	-2.35419	0.0185632	0.746717
IGFBPL1	IGFBPL1	2.27867	-4.65047	2.09942	-2.21512	0.0267521	0.82683
LGSN	LGSN	1.85795	-4.35403	2.11846	-2.05528	0.0398522	0.911449
LINC00570	LINC00570	16.4484	3.30734	1.13635	2.9105	0.00360846	0.449319
LINC01115	LINC01115	2.13424	3.25308	1.50987	2.15455	0.0311972	0.853169
LOC100287072	LOC100287072	3.79886	2.48709	1.26609	1.96438	0.0494862	0.948774
LOC100505797	LOC100505797	3.73407	2.70429	1.32373	2.04294	0.0410585	0.913137
LOC101927692	LOC101927692	4.6938	1.99197	0.925109	2.15323	0.0313008	0.853169
LOC105371824	LOC105371824	2.63839	3.58417	1.57639	2.27365	0.0229868	0.803857
LOC105372672	LOC105372672	11.859	1.86449	0.833806	2.23612	0.0253441	0.817057
LOC105377267	LOC105377267	11.3902	2.70465	0.866291	3.1221	0.00179564	0.355089
LOC115308161	LOC115308161	3.55765	3.48985	1.19439	2.92187	0.00347934	0.449156
LOC440570	LOC440570	2.74351	4.89397	1.80731	2.70787	0.0067716	0.567133
LOC729652	LOC729652	5.29452	2.55593	0.947583	2.69731	0.00699019	0.56772
LRRC36	LRRC36	10.6337	1.73188	0.80068	2.16301	0.0305402	0.85062
LRRC9	LRRC9	3.40117	-3.9843	1.9828	-2.00943	0.044492	0.926168
MCOLN3	MCOLN3	4.6266	2.60423	1.25357	2.07746	0.0377595	0.897687
MIR1249	MIR1249	5.78337	2.35121	1.15987	2.02713	0.042649	0.917353
MIR181B2	MIR181B2	2.79671	4.30895	1.41069	3.05449	0.0022544	0.383643
MIR212	MIR212	2.4939	4.75553	2.04863	2.32132	0.0202694	0.77688
MIR3125	MIR3125	4.26886	2.66069	1.03464	2.57162	0.0101224	0.625524
MIR4685	MIR4685	2.18827	3.28749	1.40777	2.33524	0.0195307	0.761186
MIR6754	MIR6754	1.8726	3.03084	1.39919	2.16614	0.0303004	0.84769
MYOPARR	MYOPARR	2.34136	3.38372	1.41226	2.39597	0.0165764	0.731117
NKX6-3	NKX6-3	7.66543	3.17812	1.35135	2.35181	0.0186822	0.746717
NPFFR1	NPFFR1	3.90036	4.16907	1.46235	2.85095	0.00435895	0.486757
NTN3	NTN3	9.9452	4.01188	1.03037	3.89364	9.87502e-05	0.0909648
OR52H1	OR52H1	2.12992	3.24904	1.37292	2.36651	0.0179565	0.743791
PCOTH	PCOTH	3.19684	2.14026	0.979036	2.18609	0.0288087	0.83755
PHYHIP	PHYHIP	57.9935	7.24453	2.42977	2.98157	0.00286778	0.419996
PIGR	PIGR	16.0375	1.46529	0.681509	2.15006	0.0315503	0.854494
POU4F3	POU4F3	3.17402	3.85861	1.58126	2.44021	0.0146787	0.713701
PPP1R14D	PPP1R14D	6.27339	1.76683	0.812711	2.174	0.0297052	0.845803
RACGAP1P	RACGAP1P	1.40761	3.93084	1.8903	2.07948	0.0375731	0.897687
RASAL2-AS1	RASAL2-AS1	3.07465	2.79492	1.27423	2.19343	0.0282767	0.833968
RDH13	RDH13	2.96126	3.17807	1.48544	2.13947	0.0323973	0.868222
RNF225	RNF225	2.41771	3.45393	1.5828	2.18216	0.0290974	0.83755
RUNDC3A-AS1	RUNDC3A-AS1	4.96882	4.54955	1.61208	2.82216	0.0047702	0.505783
SALL4	SALL4	1.52287	4.0542	1.85025	2.19116	0.0284403	0.835003
SEMG1	SEMG1	1.68851	4.20459	1.82252	2.30702	0.021054	0.787906
SLCO4A1-AS1	SLCO4A1-AS1	1.23913	3.75715	1.91652	1.9604	0.0499485	0.948774
SNORD116-8	SNORD116-8	2.58268	2.97927	1.22694	2.42822	0.015173	0.715302
SNORD142	SNORD142	5.63492	2.13047	0.893558	2.38426	0.0171137	0.735822
SNORD6	SNORD6	2.40595	3.44612	1.64111	2.09987	0.03574	0.890057
SPRY4	SPRY4	2.07689	3.21787	1.61741	1.98951	0.0466446	0.941357
STARD6	STARD6	2.81295	3.69165	1.50168	2.45834	0.013958	0.702061
SULT2B1	SULT2B1	15.5387	1.5921	0.795706	2.00087	0.0454065	0.931491
SVOPL	SVOPL	2.88926	3.72444	1.59236	2.33895	0.0193381	0.75797
TDRD1	TDRD1	3.5319	3.07187	1.33685	2.29784	0.0215706	0.787906
TMEM151A	TMEM151A	3.94712	3.16661	1.17012	2.70624	0.006805	0.567133
TMEM238L	TMEM238L	1.18767	3.68841	1.64862	2.23727	0.0252689	0.817057
TRIM64	TRIM64	7.5579	6.3621	1.64722	3.86232	0.000112315	0.0909648
TSPEAR-AS2	TSPEAR-AS2	4.70696	2.54439	0.971894	2.61797	0.00884555	0.601178
VWA5B2	VWA5B2	27.6624	1.72346	0.638972	2.69724	0.00699175	0.56772
WNT16	WNT16	24.7291	1.77202	0.696332	2.54479	0.0109344	0.649105
ZNF112	ZNF112	4.35971	4.34994	1.28546	3.38394	0.000714527	0.256435
LINC01342	LINC01342	6.52158	4.37971	1.32857	3.29655	0.000978792	0.289527
MIR4730	MIR4730	4.84591	1.98003	0.823132	2.40548	0.0161512	0.721716
SLC30A2	SLC30A2	3.07301	3.14778	1.29572	2.42936	0.0151254	0.715302
XKRX	XKRX	31.9061	1.93264	0.62713	3.08172	0.00205809	0.372969
ATP1A2	ATP1A2	4.20721	-2.21911	1.10361	-2.01078	0.0443491	0.925928
C11orf16	C11orf16	6.70423	3.09617	0.832369	3.71971	0.000199454	0.127283
CA12	CA12	10.2666	2.22279	0.90175	2.46498	0.0137022	0.696489
ELAVL3	ELAVL3	3.80893	3.48478	1.15733	3.01104	0.00260352	0.405851
FAM163A	FAM163A	2.09815	3.19276	1.62195	1.96847	0.0490137	0.948774
FAM183BP	FAM183BP	1.98367	-4.44728	1.74929	-2.54233	0.0110115	0.651285
GAS2L2	GAS2L2	8.43541	1.75654	0.816642	2.15093	0.0314821	0.854494
HNF1A	HNF1A	6.80713	1.68208	0.733869	2.29207	0.0219017	0.787987
IL9R	IL9R	3.58023	4.03193	1.56153	2.58204	0.0098219	0.620969
IQCJ-SCHIP1-AS1	IQCJ-SCHIP1-AS1	5.46301	3.00181	1.10775	2.70984	0.00673165	0.567133
ITLN2	ITLN2	3.71627	2.98067	1.49308	1.99632	0.0458993	0.937309
LINC01372	LINC01372	5.14738	2.07744	0.79666	2.60768	0.00911572	0.60383
LINC01783	LINC01783	35.4603	3.50693	0.94487	3.71155	0.000205997	0.127474
LINC01962	LINC01962	6.02376	1.74742	0.718107	2.43337	0.0149589	0.715302
LINC02043	LINC02043	3.45423	-2.56888	1.15189	-2.23014	0.0257379	0.820597
LINC02245	LINC02245	31.6565	1.25464	0.60797	2.06365	0.0390513	0.908995
LINC02344	LINC02344	2.0707	-3.22551	1.62976	-1.97913	0.0478011	0.947166
LOC105371910	LOC105371910	19.8719	-1.50791	0.759966	-1.98418	0.0472355	0.942909
LOC389834	LOC389834	41.4218	-1.98697	0.964271	-2.0606	0.0393416	0.911449
LOC401312	LOC401312	11.3487	1.82977	0.831009	2.20186	0.0276751	0.833968
LOC642484	LOC642484	1.84497	-4.33895	1.87567	-2.31329	0.020707	0.786285
LOC730234	LOC730234	9.9886	1.60124	0.611591	2.61816	0.00884047	0.601178
MOV10L1	MOV10L1	6.77619	-2.01135	0.896784	-2.24285	0.0249064	0.817057
MYO1B	MYO1B	22.099	1.40007	0.703153	1.99113	0.0464668	0.94026
NOTCH4	NOTCH4	23.0328	2.87922	1.13782	2.53047	0.0113909	0.651285
PDE4C	PDE4C	7.899	1.82632	0.758803	2.40684	0.0160912	0.72117
PRSS33	PRSS33	135.077	4.15583	0.941711	4.41306	1.0192e-05	0.0200621
SCARNA26A	SCARNA26A	2.95242	-3.11865	1.21848	-2.55945	0.0104837	0.640883
SFTPC	SFTPC	3.48085	3.34521	1.30621	2.56101	0.0104369	0.640883
SIGLEC8	SIGLEC8	84.21	4.25867	1.594	2.67169	0.00754701	0.583037
SMARCA1	SMARCA1	3.65921	-2.43708	1.21815	-2.00063	0.0454319	0.931491
SYCE1	SYCE1	1.94754	-3.76862	1.68368	-2.23833	0.0251997	0.817057
TPM1-AS	TPM1-AS	8.68616	1.4161	0.704424	2.01029	0.0444005	0.925928
TTLL9	TTLL9	15.1742	1.2816	0.598609	2.14096	0.0322775	0.866147
ZBTB12	ZBTB12	4.71531	3.39245	1.45983	2.32387	0.0201325	0.77688
ZNF229	ZNF229	18.2551	1.96173	0.700309	2.80124	0.00509069	0.517199
ZNF502	ZNF502	20.8744	1.94847	0.590409	3.3002	0.000966159	0.289527
ZNF727	ZNF727	13.1546	2.19982	0.867794	2.53496	0.0112461	0.651285
LOC105373021	LOC105373021	8.26745	2.15073	0.674695	3.18771	0.00143403	0.332776
SCN2B	SCN2B	3.8309	3.39097	1.57691	2.15039	0.0315246	0.854494
ACHE	ACHE	13.8457	2.43977	1.02108	2.38941	0.0168754	0.735822
APOA1	APOA1	10.4854	1.39711	0.684708	2.04045	0.0413056	0.913137
ARNT2	ARNT2	3.4963	-2.97058	1.4327	-2.07342	0.0381336	0.899222
CERS3	CERS3	6.92656	-2.21154	0.829705	-2.66545	0.00768857	0.585852
CMYA5	CMYA5	8.85111	1.43971	0.635107	2.26688	0.0233976	0.804327
FAT1	FAT1	11.7738	2.36784	0.940844	2.51672	0.0118454	0.659116
FKBPL	FKBPL	9.19957	1.85354	0.921647	2.01112	0.044313	0.925928
IRGC	IRGC	5.61356	-2.28472	1.14256	-1.99965	0.0455381	0.932732
LINC01347	LINC01347	5.8458	2.57597	1.09428	2.35403	0.0185713	0.746717
MIR210HG	MIR210HG	12.7108	1.49435	0.654496	2.2832	0.0224184	0.797571
MIR924HG	MIR924HG	3.42078	-2.93719	1.23085	-2.3863	0.0170187	0.735822
PPP1R14C	PPP1R14C	4.16355	-2.63908	1.22119	-2.16107	0.0306896	0.850669
PRSS56	PRSS56	1.48215	-4.02638	1.92958	-2.08666	0.0369188	0.894327
SCARNA22	SCARNA22	8.80045	1.51786	0.615536	2.46592	0.0136663	0.696489
SLC35G2	SLC35G2	14.2154	2.32865	0.993992	2.34272	0.0191436	0.756676
SLC38A11	SLC38A11	12.5359	3.2082	0.931933	3.44252	0.000576321	0.235381
SNORA1	SNORA1	16.8143	1.21797	0.504027	2.41647	0.0156719	0.715302
SNORD50A	SNORD50A	8.77744	1.68079	0.833082	2.01756	0.0436374	0.923818
SP7	SP7	19.2287	1.86543	0.648884	2.87483	0.00404244	0.484804
TMEM95	TMEM95	8.74906	1.58667	0.807596	1.96469	0.0494502	0.948774
UBQLNL	UBQLNL	22.398	1.47849	0.634912	2.32866	0.0198773	0.768776
ZNF114	ZNF114	4.28824	1.84856	0.917668	2.01441	0.0439665	0.924655
ZNF285	ZNF285	22.319	1.14048	0.581712	1.96056	0.04993	0.948774
LENEP	LENEP	13.3797	1.44088	0.596289	2.41641	0.0156745	0.715302
PKP3	PKP3	11.6826	1.288	0.514366	2.50405	0.0122781	0.661293
SNORD31	SNORD31	35.7202	1.85182	0.536529	3.45147	0.000557539	0.232357
AKAP5	AKAP5	30.2142	1.13228	0.459723	2.46297	0.013779	0.696489
C9orf163	C9orf163	14.1945	1.73339	0.852635	2.03298	0.0420546	0.917353
CDRT15	CDRT15	3.9309	-2.28325	1.0304	-2.2159	0.0266984	0.82683
CPE	CPE	5.64976	-2.60725	0.910313	-2.86412	0.00418168	0.484804
CRLF1	CRLF1	26.2942	1.43226	0.688504	2.08025	0.0375026	0.897687
EMID1	EMID1	27.8356	1.14754	0.4762	2.4098	0.0159614	0.719533
GPT	GPT	35.7707	2.17173	0.649794	3.34218	0.000831224	0.265225
IHH	IHH	2.5803	-3.55475	1.54591	-2.29946	0.0214788	0.787906
IQSEC3	IQSEC3	24.344	2.01054	1.00858	1.99344	0.0462135	0.93903
LINC00900	LINC00900	31.0604	1.26125	0.625739	2.01562	0.0438396	0.923818
LINC01267	LINC01267	1.47646	-4.01134	1.88309	-2.1302	0.0331555	0.87703
LOC100289580	LOC100289580	56.2732	1.22901	0.414651	2.96397	0.00303702	0.427717
MIR6757	MIR6757	2.97755	-3.19182	1.26706	-2.51908	0.0117661	0.656489
MTRNR2L3	MTRNR2L3	5.00817	-2.47184	0.863462	-2.86271	0.00420036	0.484804
NUTM1	NUTM1	6.00216	2.39861	1.04661	2.2918	0.0219175	0.787987
SLC12A5	SLC12A5	8.06415	1.60525	0.818534	1.96113	0.0498639	0.948774
SNHG25	SNHG25	11.3569	1.0733	0.543974	1.97307	0.048488	0.948774
SNORD14D	SNORD14D	18.7852	1.50559	0.572552	2.62961	0.00854839	0.601178
SPEGNB	SPEGNB	22.6871	2.11773	0.419108	5.05296	4.35014e-07	0.00163924
STYK1	STYK1	28.4882	1.91422	0.535429	3.57511	0.000350076	0.183498
VPS33B-DT	VPS33B-DT	3.55303	-4.03542	1.34517	-2.99994	0.00270037	0.40684
ZNF681	ZNF681	19.098	1.02299	0.466363	2.19355	0.0282677	0.833968
CACNG1	CACNG1	7.93358	1.72826	0.795962	2.17128	0.0299101	0.845803
HSF2BP	HSF2BP	8.32466	-1.90101	0.951217	-1.9985	0.0456624	0.93434
LOC101927855	LOC101927855	9.71048	-1.45718	0.58636	-2.48512	0.0129507	0.672944
METTL27	METTL27	65.1251	1.7976	0.473247	3.79843	0.000145615	0.0991202
MPP4	MPP4	2.17171	-3.28708	1.43143	-2.29637	0.0216549	0.787906
CAVIN4	CAVIN4	3.30723	-3.93769	1.50901	-2.60945	0.00906878	0.60383
CD99P1	CD99P1	21.0699	1.09322	0.542141	2.01649	0.0437488	0.923818
FAM149A	FAM149A	11.5965	-2.83475	1.11347	-2.54586	0.0109009	0.649004
LINC02348	LINC02348	4.73568	-3.12103	0.970454	-3.21605	0.00129968	0.321502
LOC101926935	LOC101926935	20.0404	1.21501	0.540592	2.24756	0.0246043	0.817057
PRDM7	PRDM7	4.50123	-2.5383	1.1192	-2.26796	0.0233316	0.803857
PRSS22	PRSS22	2.18386	-3.29119	1.44764	-2.27349	0.0229969	0.803857
PTPRVP	PTPRVP	22.6266	1.36587	0.559267	2.44225	0.0145959	0.712876
RAB42	RAB42	18.7682	1.36302	0.490459	2.77907	0.00545141	0.527599
RTEL1	RTEL1	27.7164	1.30449	0.391686	3.33045	0.000867042	0.272398
SLC16A2	SLC16A2	13.9757	1.06672	0.542718	1.96552	0.0493545	0.948774
SNORD50B	SNORD50B	25.63	1.37164	0.555847	2.46766	0.0136	0.696489
TWIST1	TWIST1	3.80497	-4.14962	1.82656	-2.27182	0.0230971	0.803857
VIT	VIT	25.0458	1.32307	0.429443	3.08089	0.00206383	0.372969
DNAH9	DNAH9	4.16097	-2.3285	0.988331	-2.35599	0.0184735	0.746717
MIR5587	MIR5587	19.514	1.13795	0.415993	2.7355	0.00622862	0.557872
ZFX-AS1	ZFX-AS1	17.8881	1.63018	0.72175	2.25865	0.0239052	0.808882
CT75	CT75	8.9768	-1.63154	0.697127	-2.34038	0.0192639	0.75797
DXO	DXO	42.6299	2.77903	0.935999	2.96905	0.0029872	0.426585
HBE1	HBE1	65.8054	-2.7672	1.35804	-2.03764	0.0415855	0.913137
INSYN2A	INSYN2A	19.6813	-2.25451	1.00684	-2.23919	0.0251437	0.817057
MIR17HG	MIR17HG	33.5533	1.30043	0.486896	2.67085	0.00756597	0.583037
MIR7152	MIR7152	19.6545	-1.12466	0.515975	-2.17967	0.029282	0.83755
PCAT29	PCAT29	17.8732	1.32116	0.561773	2.35177	0.0186843	0.746717
PGBD5	PGBD5	18.5876	-2.43319	0.849887	-2.86296	0.00419705	0.484804
PTPRG	PTPRG	25.812	-3.12316	0.819815	-3.80959	0.000139198	0.0991202
RNU5B-1	RNU5B-1	49.2089	2.29131	0.888588	2.5786	0.00992009	0.623317
SIRT4	SIRT4	28.4827	1.0147	0.493983	2.05412	0.0399639	0.911449
SNORA50C	SNORA50C	19.9447	1.3935	0.626645	2.22375	0.0261653	0.826507
TAFA2	TAFA2	63.6129	1.79442	0.703578	2.55042	0.0107592	0.646217
ZFP30	ZFP30	40.2535	1.06448	0.463126	2.29847	0.0215352	0.787906
CASP16P	CASP16P	46.3691	1.29634	0.52083	2.48898	0.0128111	0.670044
LOC100506207	LOC100506207	14.8255	1.17668	0.493112	2.38624	0.0170217	0.735822
LOC107984703	LOC107984703	81.2469	1.56931	0.68883	2.27823	0.0227128	0.801067
MIR200CHG	MIR200CHG	21.0879	1.269	0.610869	2.07737	0.0377677	0.897687
SCN4A	SCN4A	49.6056	1.59495	0.506703	3.14771	0.00164556	0.355089
ACTG1P4	ACTG1P4	23.9632	1.8094	0.787805	2.29677	0.0216321	0.787906
DBIL5P	DBIL5P	24.1372	1.04626	0.441036	2.37227	0.0176792	0.741329
EVPL	EVPL	30.1747	1.81469	0.682813	2.65766	0.00786841	0.590739
LINC01013	LINC01013	24.1852	2.34414	0.90545	2.58893	0.00962758	0.614877
LINC01624	LINC01624	29.2541	1.33084	0.588645	2.26084	0.0237689	0.808882
LKAAEAR1	LKAAEAR1	19.6901	1.25611	0.605046	2.07606	0.0378886	0.897687
METTL7B	METTL7B	47.045	-1.58965	0.626731	-2.53641	0.0111995	0.651285
MFSD13B	MFSD13B	6.07061	-1.84867	0.824643	-2.24178	0.0249758	0.817057
RFPL1S	RFPL1S	19.0278	-1.25567	0.631164	-1.98946	0.0466507	0.941357
RGSL1	RGSL1	2.89451	-3.02934	1.48847	-2.03521	0.0418297	0.916528
SGO1	SGO1	23.4348	1.02399	0.484538	2.11333	0.0345724	0.890054
SNORD150	SNORD150	3.22577	-2.85595	1.27551	-2.23907	0.0251512	0.817057
STPG3-AS1	STPG3-AS1	13.9636	1.24216	0.540585	2.2978	0.0215731	0.787906
ZNF547	ZNF547	22.6061	1.69768	0.601697	2.82149	0.00478018	0.505783
ATP4A	ATP4A	19.8849	1.94495	0.544067	3.57484	0.000350444	0.183498
ATP6V1C2	ATP6V1C2	38.304	1.37535	0.45308	3.03556	0.00240088	0.389115
CAPN12	CAPN12	51.7547	1.32057	0.441003	2.99446	0.00274932	0.40684
FKSG29	FKSG29	30.0895	-1.16575	0.434325	-2.68405	0.00727354	0.577949
LDHAL6A	LDHAL6A	15.874	1.62018	0.519285	3.12002	0.0018084	0.355089
MIR1290	MIR1290	2.44938	-4.10936	1.90902	-2.1526	0.03135	0.853169
CEND1	CEND1	43.3074	1.47797	0.415965	3.5531	0.000380717	0.19145
GRK6P1	GRK6P1	26.4152	1.04113	0.441852	2.35627	0.0184592	0.746717
LINC02809	LINC02809	77.6626	2.55651	0.364268	7.01822	2.24707e-12	4.58874e-08
LOC729966	LOC729966	3.18958	-2.69488	1.33533	-2.01814	0.0435767	0.923818
MIR26A2	MIR26A2	13.7158	1.08788	0.519986	2.09213	0.0364271	0.890159
NETO1	NETO1	55.9755	1.23564	0.624228	1.97948	0.0477625	0.947166
RTN4RL1	RTN4RL1	33.6624	1.04388	0.385544	2.70755	0.00677813	0.567133
SOBP	SOBP	37.3886	1.2603	0.55543	2.26906	0.0232648	0.803857
UBXN10	UBXN10	75.4643	1.10219	0.435096	2.53321	0.0113022	0.651285
ZNF439	ZNF439	46.6226	1.09619	0.404796	2.70801	0.00676875	0.567133
COL4A3	COL4A3	47.3462	-1.21867	0.455046	-2.67811	0.00740382	0.583037
SYN3	SYN3	43.8287	1.50542	0.550119	2.73653	0.00620906	0.557872
ALOX15	ALOX15	472.325	4.33652	1.32985	3.2609	0.00111061	0.298417
KLHDC7A	KLHDC7A	43.5363	1.95448	0.793398	2.46343	0.0137615	0.696489
KLRC4	KLRC4	41.2946	1.12805	0.49484	2.27962	0.0226302	0.799537
LOC730202	LOC730202	36.8108	1.21662	0.399416	3.04599	0.00231913	0.385032
MIR3127	MIR3127	7.03823	-1.74884	0.796557	-2.1955	0.0281276	0.833968
MIR3188	MIR3188	15.8422	2.33181	0.861973	2.7052	0.0068264	0.567133
MIR6855	MIR6855	5.87432	-2.24258	0.919899	-2.43786	0.0147746	0.715302
TMEM255A	TMEM255A	37.8371	-1.43024	0.462219	-3.09429	0.00197283	0.369608
ZNF441	ZNF441	49.8424	1.63518	0.42047	3.88894	0.000100682	0.0909648
RNF151	RNF151	52.8963	3.39817	1.65578	2.05231	0.0401391	0.911449
SNORD3C	SNORD3C	22.2425	1.32497	0.610829	2.16914	0.0300719	0.845803
TCTE1	TCTE1	24.9773	-1.15833	0.58482	-1.98066	0.0476299	0.947079
ZNF19	ZNF19	78.8321	1.00072	0.413611	2.41946	0.0155434	0.715302
BMP2	BMP2	32.5759	-2.21466	0.916665	-2.41599	0.0156924	0.715302
CCER2	CCER2	19.4459	-1.0556	0.469751	-2.24714	0.0246308	0.817057
ENPP3	ENPP3	78.3111	1.40002	0.692535	2.02159	0.0432189	0.920306
ERICH6	ERICH6	9.55104	-1.34646	0.671649	-2.0047	0.0449947	0.929024
EYA2	EYA2	30.4172	-1.78144	0.754041	-2.36252	0.0181511	0.746122
HS3ST1	HS3ST1	104.083	1.28503	0.476543	2.69657	0.0070058	0.56772
IFNL2	IFNL2	3.50083	-4.01671	1.66169	-2.41725	0.0156384	0.715302
LOC107985939	LOC107985939	17.3171	-1.11122	0.515993	-2.15355	0.0312753	0.853169
LRRC8E	LRRC8E	28.3408	1.3124	0.521918	2.51458	0.0119175	0.661293
NSFP1	NSFP1	11.4696	-1.26458	0.583273	-2.16808	0.0301525	0.845803
TSNAXIP1	TSNAXIP1	16.3436	1.46896	0.66085	2.22283	0.0262272	0.826507
ZNF135	ZNF135	69.4229	1.20584	0.575992	2.0935	0.0363049	0.890159
ZNF223	ZNF223	55.6017	1.04042	0.344012	3.02437	0.00249148	0.397488
MIR4521	MIR4521	50.5653	1.47587	0.492867	2.99446	0.00274929	0.40684
MT1L	MT1L	10.3383	-1.77576	0.842418	-2.10793	0.0350368	0.890054
FGFR2	FGFR2	104.533	1.47534	0.726187	2.03163	0.0421912	0.917353
FLJ30679	FLJ30679	23.5492	1.61615	0.724465	2.23082	0.025693	0.820597
KCNC1	KCNC1	26.6059	-1.06331	0.48473	-2.1936	0.0282638	0.833968
LILRA3	LILRA3	7.1707	-3.60582	1.75507	-2.05451	0.0399261	0.911449
LINC01736	LINC01736	50.1649	1.13004	0.537587	2.10206	0.0355477	0.890057
LOC112267871	LOC112267871	37.8395	3.23949	0.966244	3.35266	0.000800377	0.259437
PHKA1	PHKA1	10.8154	-1.93699	0.69019	-2.80646	0.00500894	0.514574
PLVAP	PLVAP	169.127	1.91728	0.80593	2.37896	0.0173613	0.73965
PSMB8	PSMB8	344.429	2.28201	0.855959	2.66603	0.00767525	0.585852
RRAD	RRAD	13.695	-1.46258	0.684611	-2.13636	0.0326498	0.870218
C6orf52	C6orf52	23.9898	1.14016	0.418226	2.72619	0.00640708	0.562898
MIR6819	MIR6819	8.42184	-2.22745	0.743385	-2.99636	0.00273222	0.40684
NSF	NSF	29.7387	-1.3871	0.525888	-2.63762	0.00834891	0.601178
TAF1A	TAF1A	41.5801	1.01988	0.388214	2.62711	0.00861142	0.601178
TMPRSS9	TMPRSS9	64.7341	1.08837	0.422502	2.57601	0.0099949	0.624425
ZNF80	ZNF80	62.2423	1.86319	0.741568	2.5125	0.011988	0.661293
ENDOU	ENDOU	25.5177	1.45429	0.622508	2.33619	0.0194815	0.761186
WNT10A	WNT10A	132.962	1.11766	0.538222	2.07658	0.0378407	0.897687
RD3L	RD3L	22.4901	-3.13299	1.01666	-3.08166	0.00205852	0.372969
SH3D19	SH3D19	32.5351	-1.59152	0.472521	-3.36814	0.000756767	0.258556
SKOR1	SKOR1	35.2156	-1.01852	0.467117	-2.18043	0.0292259	0.83755
KCNAB1	KCNAB1	47.902	-1.14513	0.417443	-2.7432	0.00608434	0.55612
KLHL30	KLHL30	43.377	1.08958	0.351592	3.09898	0.00194187	0.369608
LOC730668	LOC730668	38.6048	1.76701	0.618288	2.8579	0.00426451	0.486511
MIR12119	MIR12119	15.4878	-1.11438	0.439191	-2.53735	0.0111696	0.651285
DNAH10	DNAH10	13.535	-1.08965	0.546158	-1.99511	0.0460305	0.93771
ZNF365	ZNF365	56.5847	-1.10864	0.563035	-1.96904	0.0489487	0.948774
ZNF658	ZNF658	35.4129	1.06175	0.451854	2.34976	0.0187857	0.747805
GCOM1	GCOM1	30.4715	1.90545	0.788057	2.4179	0.0156102	0.715302
MRGPRE	MRGPRE	6.08383	-2.97329	1.33895	-2.22062	0.0263764	0.826507
PCOLCE2	PCOLCE2	24.857	-2.72901	1.10301	-2.47415	0.0133555	0.690251
SLC16A11	SLC16A11	74.7509	1.15878	0.524207	2.21055	0.0270673	0.831063
COL19A1	COL19A1	143.044	1.33368	0.55106	2.42021	0.0155116	0.715302
CYP19A1	CYP19A1	10.9453	-2.07871	0.740116	-2.80862	0.00497538	0.514574
LINC02332	LINC02332	36.0187	1.051	0.469994	2.2362	0.0253385	0.817057
LOC100287837	LOC100287837	12.9647	-1.45431	0.632288	-2.30008	0.0214437	0.787906
MEG8	MEG8	26.1208	-2.05784	0.849898	-2.42128	0.015466	0.715302
SKIV2L	SKIV2L	28.1654	1.04265	0.461127	2.2611	0.0237533	0.808882
TEX45	TEX45	13.5891	-2.59682	0.721596	-3.59872	0.000319792	0.176499
VSIG8	VSIG8	39.0269	1.59464	0.573183	2.78209	0.00540107	0.527599
ALDH1L2	ALDH1L2	31.8748	-1.66446	0.56415	-2.95038	0.00317378	0.430015
DCSTAMP	DCSTAMP	21.2165	-1.62798	0.74016	-2.19949	0.0278429	0.833968
FAM3D	FAM3D	15.5531	-1.9228	0.700298	-2.74569	0.00603843	0.55612
LINC02397	LINC02397	158.002	1.83682	0.480625	3.82174	0.000132513	0.0991202
LOC101927322	LOC101927322	48.6285	1.35251	0.588366	2.29876	0.0215186	0.787906
PPFIA4	PPFIA4	83.0618	1.30809	0.530467	2.46592	0.0136661	0.696489
TCL1B	TCL1B	56.018	1.32649	0.489677	2.7089	0.00675073	0.567133
CAV1	CAV1	42.1813	-1.65552	0.815199	-2.03082	0.0422731	0.917353
MIR12117	MIR12117	34.931	-1.15922	0.463242	-2.5024	0.0123355	0.661293
ZNF252P-AS1	ZNF252P-AS1	32.9393	1.2181	0.517729	2.35278	0.0186335	0.746717
SCARNA4	SCARNA4	15.6149	-1.51357	0.530907	-2.85092	0.00435936	0.486757
BTLA	BTLA	236.02	1.19215	0.469999	2.53648	0.0111972	0.651285
C17orf77	C17orf77	15.1166	-2.13951	0.687247	-3.11316	0.00185095	0.356586
LRRC56	LRRC56	78.8218	1.05863	0.490786	2.15702	0.0310042	0.850989
POM121L10P	POM121L10P	19.7343	-2.6248	0.998857	-2.62781	0.00859376	0.601178
MIR191	MIR191	75.8616	1.60676	0.717648	2.23892	0.0251612	0.817057
RNVU1-6	RNVU1-6	98.5359	1.17773	0.548089	2.14879	0.0316514	0.8553
ZNF613	ZNF613	78.883	1.32916	0.337836	3.93435	8.34219e-05	0.085178
CCDC78	CCDC78	163.62	1.01736	0.370414	2.74654	0.00602276	0.55612
RPP38-DT	RPP38-DT	22.5407	-1.30308	0.417531	-3.12091	0.00180293	0.355089
ZNF225	ZNF225	73.4074	1.05109	0.323622	3.2479	0.00116262	0.308335
A1BG-AS1	A1BG-AS1	78.4214	1.46828	0.380745	3.85635	0.000115094	0.0909648
COL5A1	COL5A1	36.8519	-1.24986	0.467866	-2.6714	0.00755357	0.583037
MOCS1	MOCS1	64.6222	1.94219	0.780629	2.48798	0.0128473	0.670044
SLC23A3	SLC23A3	65.8095	1.19226	0.441595	2.69989	0.0069362	0.56772
ZSCAN20	ZSCAN20	110.053	1.10158	0.353504	3.11616	0.00183225	0.356346
NTRK3	NTRK3	7.34818	-3.48136	1.4376	-2.42165	0.0154504	0.715302
RNU6ATAC	RNU6ATAC	143.866	2.56122	0.840422	3.04754	0.00230719	0.385032
SAMD15	SAMD15	18.805	-1.41254	0.505808	-2.79265	0.00522785	0.527599
STARD13	STARD13	46.5629	1.32678	0.558391	2.37608	0.0174978	0.73965
TACSTD2	TACSTD2	93.8141	-2.02292	0.688945	-2.93626	0.00332201	0.434864
MFSD6L	MFSD6L	78.4389	1.40858	0.672819	2.09355	0.0363003	0.890159
LOC105378367	LOC105378367	32.2612	-1.10234	0.384014	-2.87056	0.00409744	0.484804
MRC2	MRC2	155.225	1.19202	0.562585	2.11883	0.0341049	0.886076
SNORA27	SNORA27	26.5324	-1.033	0.495818	-2.08342	0.037213	0.896514
AGRP	AGRP	53.1125	1.43949	0.419096	3.43475	0.000593092	0.237481
C17orf97	C17orf97	125.804	-1.51487	0.660675	-2.29292	0.0218526	0.787987
GSDMA	GSDMA	30.2674	-1.01922	0.515641	-1.9766	0.0480869	0.948774
SNORD37	SNORD37	43.3792	1.08993	0.471253	2.31283	0.020732	0.786285
ZNF416	ZNF416	289.02	1.33676	0.435469	3.06971	0.00214266	0.3772
TRMT9B	TRMT9B	12.3541	-2.27787	0.948335	-2.40197	0.0163071	0.725504
ZNF132	ZNF132	107.494	1.95787	0.392456	4.98877	6.07664e-07	0.00177273
TENT5B	TENT5B	21.9702	-1.31972	0.630979	-2.09154	0.0364801	0.890159
LOC102723604	LOC102723604	29.4185	-1.53327	0.397069	-3.86147	0.000112706	0.0909648
MIR4496	MIR4496	19.8326	-1.13677	0.545095	-2.08545	0.0370282	0.895013
HES1	HES1	102.817	1.74928	0.653478	2.67688	0.00743102	0.583037
SEPTIN7P9	SEPTIN7P9	82.4434	1.21328	0.408463	2.97035	0.00297457	0.426585
HRH4	HRH4	127.167	1.44588	0.688923	2.09875	0.0358386	0.890159
ARHGAP31-AS1	ARHGAP31-AS1	33.133	-1.19506	0.372188	-3.21091	0.00132316	0.321669
LARGE1	LARGE1	311.718	1.15897	0.385798	3.0041	0.0026637	0.40684
MIR623	MIR623	34.716	-1.25733	0.524348	-2.3979	0.0164895	0.728856
MAB21L3	MAB21L3	49.5602	1.77164	0.892629	1.98474	0.0471731	0.942656
SLC41A2	SLC41A2	55.2537	-1.25956	0.400048	-3.14852	0.00164101	0.355089
MIR3909	MIR3909	30.0149	-1.25244	0.507623	-2.46726	0.0136153	0.696489
MIR8085	MIR8085	19.1688	-1.86955	0.811556	-2.30366	0.0212419	0.787906
LYSMD1	LYSMD1	162.177	1.1011	0.303633	3.62644	0.00028736	0.167662
CEACAM21	CEACAM21	38.9716	-1.22028	0.450744	-2.70726	0.00678404	0.567133
LOC101929882	LOC101929882	115.71	1.02629	0.294075	3.4899	0.000483198	0.206173
TUBBP5	TUBBP5	29.1884	-2.16805	0.662777	-3.27117	0.00107104	0.298417
ZNF17	ZNF17	124.686	1.20891	0.384988	3.14012	0.00168878	0.355089
ANKRD26P3	ANKRD26P3	9.7324	-6.73673	1.65111	-4.08011	4.50135e-05	0.0510678
CNKSR1	CNKSR1	165.556	-1.40454	0.681848	-2.0599	0.0394077	0.911449
CSKMT	CSKMT	164.623	1.18454	0.395502	2.99502	0.00274423	0.40684
FASLG	FASLG	319.334	1.23803	0.420407	2.94484	0.00323119	0.43194
RAB26	RAB26	162.27	1.79841	0.425498	4.22659	2.37258e-05	0.0346074
CENPU	CENPU	44.5081	-1.33293	0.560575	-2.3778	0.0174164	0.73965
CILP2	CILP2	19.1771	-1.72579	0.730535	-2.36236	0.0181589	0.746122
LYPD4	LYPD4	16.4146	-2.85203	0.996308	-2.86259	0.00420189	0.484804
ACSL6	ACSL6	208.209	1.06442	0.528082	2.01564	0.0438378	0.923818
DBNDD1	DBNDD1	498.079	1.36232	0.589126	2.31244	0.0207535	0.786285
SNORD13	SNORD13	187.34	1.4872	0.53355	2.78737	0.00531379	0.527599
GPR174	GPR174	323.442	1.27035	0.456891	2.78042	0.00542885	0.527599
GPR146	GPR146	218.578	1.3364	0.631596	2.1159	0.0343531	0.88804
IBA57-DT	IBA57-DT	103.472	1.27308	0.480454	2.64974	0.00805541	0.59818
SLC26A1	SLC26A1	231.016	1.1175	0.401349	2.78436	0.00536327	0.527599
FAM166A	FAM166A	121.244	1.55996	0.586363	2.6604	0.0078047	0.590739
LINC01088	LINC01088	54.8245	-1.90014	0.523604	-3.62895	0.000284572	0.167662
LINC01715	LINC01715	242.203	1.40141	0.665058	2.1072	0.0350999	0.890054
KCNG1	KCNG1	300.623	1.75562	0.502555	3.4934	0.000476917	0.206173
MRS2P2	MRS2P2	46.0319	-1.13008	0.461639	-2.44797	0.0143663	0.712071
C6orf132	C6orf132	62.354	-1.01713	0.322013	-3.15866	0.00158499	0.355089
CLEC9A	CLEC9A	62.0674	-1.45225	0.697713	-2.08145	0.0373931	0.897324
ANKRD18A	ANKRD18A	39.8048	-1.28772	0.40241	-3.20001	0.00137421	0.322561
HROB	HROB	139.175	1.25162	0.53224	2.35161	0.0186925	0.746717
P2RY14	P2RY14	98.1938	1.23643	0.497045	2.48756	0.0128621	0.670044
BEX1	BEX1	40.564	-2.07534	0.688136	-3.01588	0.00256231	0.4025
CTH	CTH	51.515	-1.14805	0.449766	-2.55256	0.0106934	0.646068
CXCR5	CXCR5	294.399	1.16841	0.362364	3.22442	0.00126227	0.321502
EMX1	EMX1	32.3133	-1.17017	0.563666	-2.076	0.0378936	0.897687
ZNF155	ZNF155	125.59	1.27671	0.260451	4.90191	9.49105e-07	0.00222269
GJB6	GJB6	21.655	-2.68446	1.02351	-2.62281	0.00872079	0.601178
RLBP1	RLBP1	49.8811	-1.13105	0.467444	-2.41964	0.0155358	0.715302
HMGB3	HMGB3	105.843	-1.02095	0.318662	-3.20388	0.0013559	0.321964
MAP1B	MAP1B	155.968	-2.2482	0.639087	-3.51783	0.000435096	0.206173
LRRC18	LRRC18	48.3056	-1.00276	0.492114	-2.03766	0.0415838	0.913137
LOC101927770	LOC101927770	168.091	1.54273	0.31512	4.89569	9.7959e-07	0.00222269
DRC1	DRC1	20.9412	-2.50739	1.18183	-2.12161	0.0338705	0.8852
TUBB2A	TUBB2A	220.49	1.24982	0.5764	2.16833	0.0301337	0.845803
CCR6	CCR6	487.441	1.12211	0.564798	1.98675	0.0469502	0.942656
ALPK2	ALPK2	169.178	1.88039	0.736377	2.55357	0.0106625	0.646068
CD200	CD200	242.085	1.14759	0.522369	2.1969	0.0280274	0.833968
HSPA1A	HSPA1A	229.656	2.86377	0.820773	3.48912	0.000484614	0.206173
HSPA1L	HSPA1L	37.4132	-3.46916	0.899955	-3.85482	0.000115816	0.0909648
STUM	STUM	56.2976	-1.86259	0.553925	-3.36252	0.000772339	0.258556
NMNAT2	NMNAT2	35.2013	-3.24053	0.626661	-5.17111	2.32703e-07	0.00118801
CSNK2B	CSNK2B	69.9782	-2.63947	0.599829	-4.40037	1.08067e-05	0.0200621
NFIB	NFIB	130.335	-1.29979	0.614599	-2.11487	0.0344414	0.88804
RNU5A-1	RNU5A-1	245.132	1.46126	0.657848	2.22128	0.0263321	0.826507
COL4A1	COL4A1	27.2249	-1.63659	0.824483	-1.98499	0.0471459	0.942656
TRIM17	TRIM17	345.758	1.12423	0.33012	3.40552	0.00066038	0.254446
LOC105370295	LOC105370295	30.9265	-6.44729	2.68784	-2.39869	0.016454	0.728856
TTC25	TTC25	151.094	-1.58517	0.38272	-4.14185	3.4451e-05	0.0439702
RNU4ATAC	RNU4ATAC	261.947	1.85633	0.717103	2.58865	0.0096352	0.614877
TMEM204	TMEM204	762.08	1.06611	0.504772	2.11206	0.034681	0.890054
RIPK4	RIPK4	29.8576	-2.30619	0.874615	-2.63681	0.00836906	0.601178
IL5RA	IL5RA	480.921	1.62781	0.656808	2.47837	0.0131985	0.684078
RNASE3	RNASE3	236.421	-1.5678	0.646762	-2.42408	0.0153474	0.715302
NOTCH3	NOTCH3	82.9041	-1.32817	0.464268	-2.86079	0.0042258	0.484804
BIRC3	BIRC3	647.844	1.29961	0.414784	3.13322	0.00172901	0.355089
MT1G	MT1G	58.5274	-3.99918	1.3429	-2.97802	0.00290114	0.420171
ATP2C2	ATP2C2	61.5839	-1.73887	0.696849	-2.49533	0.0125839	0.666383
CHRM4	CHRM4	112.914	-1.8574	0.369009	-5.03349	4.81633e-07	0.00163924
HBG2	HBG2	503.911	-2.37085	0.873903	-2.71294	0.00666884	0.567133
CLIC3	CLIC3	473.495	1.17982	0.403458	2.92427	0.0034527	0.449093
PSMG3-AS1	PSMG3-AS1	355.464	1.03473	0.307492	3.36505	0.000765303	0.258556
ASTE1	ASTE1	357.356	1.06101	0.266243	3.98513	6.74441e-05	0.0724882
MARCHF3	MARCHF3	222.461	1.03509	0.406444	2.54669	0.010875	0.649004
PDE6H	PDE6H	56.8147	-1.64279	0.778841	-2.10928	0.0349207	0.890054
LINC00926	LINC00926	900.541	1.14268	0.48023	2.37944	0.017339	0.73965
TKTL1	TKTL1	341.861	-1.51677	0.692762	-2.18946	0.0285637	0.835003
RTP4	RTP4	427.242	1.21591	0.405145	3.00117	0.00268949	0.40684
ADORA3	ADORA3	224.783	1.51376	0.639973	2.36535	0.0180131	0.744625
CHRNB2	CHRNB2	338.973	2.10382	0.500458	4.20379	2.62482e-05	0.0357342
STK32B	STK32B	172.764	-1.00925	0.416318	-2.42424	0.0153405	0.715302
ID3	ID3	664.931	1.3964	0.432285	3.23029	0.00123666	0.321502
TREML4	TREML4	296.477	2.18527	0.833623	2.62141	0.00875676	0.601178
LINC01094	LINC01094	124.695	-1.39941	0.667558	-2.09632	0.036054	0.890159
LOC101928834	LOC101928834	325.851	-2.05292	0.546838	-3.75416	0.000173925	0.114572
C9orf47	C9orf47	530.737	1.39616	0.412373	3.38567	0.000710035	0.256435
CD72	CD72	1155.89	1.32274	0.423568	3.12285	0.00179108	0.355089
LOXL1	LOXL1	91.802	-1.2032	0.585432	-2.05523	0.0398565	0.911449
LOC100996351	LOC100996351	162.982	-1.42941	0.34953	-4.08952	4.32261e-05	0.0510678
KIAA0825	KIAA0825	351.067	1.58932	0.724696	2.19309	0.0283012	0.833968
PTCH2	PTCH2	415.23	1.29856	0.633305	2.05044	0.0403215	0.911449
ZSWIM3	ZSWIM3	452.047	1.0256	0.348804	2.94034	0.00327852	0.43194
LINC02205	LINC02205	56.2158	-2.35785	1.03417	-2.27994	0.0226114	0.799537
CLK4	CLK4	470.239	1.05979	0.363116	2.91861	0.00351594	0.449156
TRPV4	TRPV4	233.956	-1.23289	0.452556	-2.72428	0.0064441	0.562898
MIRLET7BHG	MIRLET7BHG	489.547	1.09883	0.314785	3.49074	0.000481692	0.206173
CNR2	CNR2	1537.84	1.01382	0.41137	2.4645	0.0137204	0.696489
EOMES	EOMES	2089.23	1.16177	0.518658	2.23995	0.0250944	0.817057
TMEM158	TMEM158	498.316	-1.23097	0.594811	-2.06951	0.0384984	0.902614
BACH2	BACH2	1611.24	1.06316	0.484708	2.1934	0.0282782	0.833968
CCIN	CCIN	119.172	-1.51651	0.573032	-2.64648	0.00813355	0.598357
GLI1	GLI1	409.944	1.36839	0.522953	2.61665	0.00887962	0.601178
OLFML2B	OLFML2B	269.034	-1.02039	0.479274	-2.12903	0.0332517	0.878438
AIF1	AIF1	211.347	-1.44082	0.548303	-2.62777	0.00859458	0.601178
SOCS1	SOCS1	583.812	1.04653	0.358987	2.91522	0.00355437	0.449319
MIR5194	MIR5194	184.586	-1.17334	0.528014	-2.22217	0.0262719	0.826507
GCNT7	GCNT7	192.667	-1.05075	0.479045	-2.19344	0.028276	0.833968
PDLIM4	PDLIM4	138.053	-1.80264	0.661019	-2.72707	0.00638993	0.562898
SPATC1	SPATC1	148.532	-1.14692	0.557283	-2.05806	0.0395841	0.911449
TAS1R1	TAS1R1	184.707	-1.14775	0.528884	-2.17014	0.0299966	0.845803
TCL1A	TCL1A	2901.6	1.68548	0.548938	3.07043	0.00213751	0.3772
KIRREL3	KIRREL3	148.012	-1.5076	0.746943	-2.01836	0.0435538	0.923818
MIR4420	MIR4420	258.976	-1.14685	0.56501	-2.02978	0.0423792	0.917353
EGR2	EGR2	1076.79	1.73247	0.789948	2.19315	0.0282968	0.833968
ADORA2A	ADORA2A	242.992	-1.59089	0.714034	-2.22803	0.0258785	0.820597
FCER2	FCER2	2894.43	1.10927	0.400901	2.76695	0.00565837	0.54207
GAS6	GAS6	481.509	-1.17437	0.379269	-3.09642	0.00195876	0.369608
ID1	ID1	367.509	-2.0902	0.597667	-3.49726	0.000470062	0.206173
CLEC5A	CLEC5A	294.651	-1.70485	0.448213	-3.80366	0.000142573	0.0991202
WHAMMP1	WHAMMP1	519.524	-1.84792	0.520455	-3.55058	0.000384382	0.19145
BIN3-IT1	BIN3-IT1	342.118	-1.22383	0.500732	-2.44408	0.0145221	0.712874
RNU12	RNU12	1825.1	1.39909	0.609422	2.29577	0.0216891	0.787906
NID1	NID1	2852.28	-1.07031	0.424799	-2.51956	0.0117503	0.656489
SLED1	SLED1	294.23	-1.7223	0.843801	-2.04113	0.0412383	0.913137
MERTK	MERTK	804.321	-1.02553	0.365549	-2.80545	0.00502458	0.514574
COL18A1	COL18A1	1898.62	1.06958	0.478065	2.23731	0.0252658	0.817057
BPI	BPI	2564.77	-1.54758	0.688686	-2.24715	0.0246305	0.817057
CCDC85C	CCDC85C	969.319	-1.02432	0.361032	-2.83721	0.00455097	0.492387
TNS1	TNS1	9055.64	1.32	0.673069	1.96117	0.0498593	0.948774
SLC30A1	SLC30A1	946.73	-1.04718	0.442091	-2.3687	0.017851	0.74284
ACP6	ACP6	655.745	-1.05248	0.527612	-1.99481	0.046064	0.93771
MT1X	MT1X	1019.81	-1.2563	0.510805	-2.45946	0.0139147	0.701608
SNORD3A	SNORD3A	3041.79	1.28021	0.552287	2.31801	0.0204485	0.781856
MT1E	MT1E	849.38	-2.14233	0.856135	-2.50233	0.0123379	0.661293
ABCC4	ABCC4	1865.02	-1.11205	0.460843	-2.41309	0.0158181	0.716234
LINC01303	LINC01303	703.803	-1.89865	0.837788	-2.26626	0.0234354	0.804327
HSP90B1	HSP90B1	4855.65	-1.26776	0.501346	-2.52872	0.011448	0.651285
ARHGAP27	ARHGAP27	1538.62	-1.57085	0.563852	-2.78592	0.00533762	0.527599
FOLR3	FOLR3	4987.93	2.07063	0.629025	3.29182	0.000995429	0.289527
NECTIN2	NECTIN2	1187.05	-1.24709	0.517254	-2.41098	0.0159096	0.718784
SIGLEC14	SIGLEC14	1909.15	-7.39138	1.25008	-5.91274	3.36457e-09	3.43539e-05
HBEGF	HBEGF	1491.63	-2.22676	0.728473	-3.05675	0.00223749	0.383643
RPH3A	RPH3A	3858.53	-1.59504	0.37483	-4.25537	2.08704e-05	0.0346074
H3P6	H3P6	3754.5	-1.14991	0.357065	-3.22047	0.00127982	0.321502
GPAT3	GPAT3	2176.55	-1.0972	0.500821	-2.1908	0.0284663	0.835003
THBD	THBD	2095	-1.26455	0.634561	-1.9928	0.0462833	0.939513
CEACAM1	CEACAM1	2544.21	-1.67189	0.704702	-2.37247	0.0176695	0.741329
TBKBP1	TBKBP1	3743.85	-1.17621	0.59078	-1.99094	0.0464878	0.94026
KLF10	KLF10	10870.6	-1.27876	0.388852	-3.28854	0.00100707	0.289527
TOB1	TOB1	5891.96	-1.19043	0.463011	-2.57105	0.010139	0.625524
MCEMP1	MCEMP1	8741.47	-1.40542	0.714125	-1.96804	0.049064	0.948774
FOSB	FOSB	16062.8	-1.26048	0.618048	-2.03945	0.0414049	0.913137
TNFAIP3	TNFAIP3	14663.9	-1.30419	0.57495	-2.26835	0.0233078	0.803857
CSRNP1	CSRNP1	16218.2	-1.46917	0.612608	-2.39822	0.0164748	0.728856
TRIB1	TRIB1	16809	-1.61085	0.798814	-2.01655	0.0437427	0.923818
S100A12	S100A12	32270.5	-1.42091	0.605927	-2.34502	0.0190262	0.754434
TUBA1A	TUBA1A	42526.5	-1.23917	0.473646	-2.61623	0.00889064	0.601178
PPP1R15A	PPP1R15A	84119.8	-1.24806	0.598669	-2.08473	0.0370937	0.89538
