# Supplementary material for: Identification of common genes associated with diabetic nephropathy and diabetic retinopathy
Source: Front Cell Dev Biol. 2026 Apr 28;14:1808941. doi: 10.3389/fcell.2026.1808941 (PMC13160884; doi:10.3389/fcell.2026.1808941)
Supplement: Supplementary file 4 [file Table3.xlsx]

## Sheet: Table S3_ diffSigDEGs2
Symbol	row	baseMean	log2FoldChange	lfcSE	stat	pvalue	padj
ADAMTS7P1	ADAMTS7P1	40.5573	2.72478	0.695173	3.91957	8.87075e-05	0.0307105203590296
ANTXR1	ANTXR1	3.0576	2.59022	1.26414	2.049	0.0404622	0.362625088599308
ARHGEF10	ARHGEF10	4.61109	3.23828	1.63872	1.9761	0.0481431	0.385091043547253
ASAH2B	ASAH2B	12.192	1.94199	0.763579	2.54328	0.0109818	0.236209754887371
BOC	BOC	8.125	2.71118	0.946513	2.86438	0.00417824	0.175259727194029
C6orf201	C6orf201	6.08407	1.60217	0.779583	2.05516	0.0398632	0.360358528946969
CCDC122	CCDC122	24.0867	2.02879	0.833532	2.43397	0.0149342	0.26581300799695
CCDC85A	CCDC85A	3.27474	3.723	1.85299	2.00919	0.0445173	0.375424508004743
CDH4	CDH4	11.1356	1.65506	0.802067	2.0635	0.0390653	0.358305520179586
CDO1	CDO1	2.68866	3.41934	1.59941	2.13787	0.0325271	0.333048256764752
CISTR	CISTR	1.24596	3.58962	1.74818	2.05334	0.0400393	NA
CST6	CST6	7.82384	3.45447	0.838478	4.11993	3.7899e-05	0.0176008641452585
CYP27B1	CYP27B1	24.6374	1.4524	0.632289	2.29706	0.0216156	0.297386378262324
DCXR-DT	DCXR-DT	1.06897	3.36792	1.70886	1.97086	0.0487405	NA
DERL3	DERL3	4.90089	3.73039	1.39532	2.6735	0.00750632	0.212375023340707
DKFZP434H168	DKFZP434H168	1.65586	-4.35964	2.16348	-2.0151	0.0438943	NA
DKKL1	DKKL1	2.01725	4.28717	1.75532	2.44238	0.0145908	0.264144078036431
DLK1	DLK1	8.14951	5.10741	1.36817	3.73301	0.000189205	0.0434053379727283
F10	F10	2.1825	3.75081	1.65276	2.26942	0.0232427	0.303505985067696
FAM170B	FAM170B	3.5722	3.86469	1.3992	2.76208	0.00574346	0.197257169643443
FAM171A2	FAM171A2	14.8665	1.53053	0.712455	2.14825	0.0316943	0.33023625775691
FAM221B	FAM221B	5.35518	2.58434	1.04112	2.48226	0.0130551	0.254694110892545
FAM71E1	FAM71E1	8.95326	2.10518	0.915182	2.30028	0.0214323	0.296362793636708
FBLN1	FBLN1	3.50247	3.83628	1.5647	2.45176	0.0142158	0.262117723251394
FGD5P1	FGD5P1	3.99218	4.04068	1.47624	2.73714	0.00619761	0.199419544800634
FIGLA	FIGLA	2.08725	3.03635	1.39476	2.17698	0.0294824	0.326380564379248
FLJ39095	FLJ39095	1.7368	4.07248	1.81241	2.24699	0.0246404	NA
FNDC4	FNDC4	4.16412	-2.76623	1.12427	-2.46047	0.0138756	0.260755657372979
FOXD4L4	FOXD4L4	1.88863	4.18799	1.49927	2.79335	0.00521646	NA
FRMD6-AS1	FRMD6-AS1	18.3817	1.90364	0.75001	2.53815	0.0111441	0.236931226530465
FSIP2	FSIP2	3.59373	2.48034	1.18613	2.09113	0.0365165	0.349227299755668
GGNBP1	GGNBP1	12.4964	1.52457	0.731846	2.08319	0.037234	0.352264784021621
GJC3	GJC3	2.5092	3.32135	1.62222	2.04741	0.0406174	0.362899807306207
GOLGA8Q	GOLGA8Q	5.63018	1.91174	0.96474	1.98161	0.0475228	0.383683292484618
GPC3	GPC3	3.46921	2.83869	1.31152	2.16443	0.0304315	0.328409468423761
GPR142	GPR142	4.66415	2.66324	1.12034	2.37717	0.017446	0.280565996428534
GPR1-AS	GPR1-AS	5.40152	2.59557	1.14999	2.25704	0.0240056	0.306600604058774
IDH2-DT	IDH2-DT	1.50034	3.18275	1.45001	2.19499	0.0281644	NA
IGIP	IGIP	28.6322	1.33842	0.659016	2.03094	0.0422614	0.3686212140652
IL34	IL34	15.0991	2.09083	0.943962	2.21496	0.026763	0.316396364444165
KRTAP5-9	KRTAP5-9	1.55368	3.9122	1.80752	2.16441	0.0304332	NA
LCN15	LCN15	5.95989	4.06233	1.26967	3.19952	0.00137655	0.113014538367466
LINC00208	LINC00208	1.95864	-4.60125	2.12779	-2.16246	0.030583	NA
LINC00643	LINC00643	2.05313	4.31694	1.4708	2.9351	0.00333443	0.162797074215932
LINC00941	LINC00941	3.30323	2.75475	1.22276	2.25289	0.0242659	0.306600604058774
LINC01115	LINC01115	9.06392	5.26488	1.67782	3.13793	0.00170144	0.123469038589148
LINC01423	LINC01423	1.78946	-4.4691	2.22339	-2.01004	0.0444269	NA
LINC01978	LINC01978	1.94455	-4.58674	2.10088	-2.18324	0.0290178	NA
LINC02006	LINC02006	2.57164	2.30445	1.16693	1.97479	0.0482919	0.385569057646032
LINC02038	LINC02038	2.7169	4.71414	1.70926	2.75799	0.00581573	0.197725823923903
LINC02145	LINC02145	3.95105	-2.2329	1.12373	-1.98705	0.0469163	0.382256723809129
LINC02185	LINC02185	6.15683	1.85287	0.882885	2.09865	0.0358479	0.346311228252059
LINC02201	LINC02201	2.45209	3.92459	1.37016	2.86434	0.00417877	0.175259727194029
LOC100126784	LOC100126784	5.90955	1.81495	0.850109	2.13496	0.0327643	0.334153653218769
LOC100129148	LOC100129148	1.21275	3.55497	1.6933	2.09943	0.0357793	NA
LOC101927575	LOC101927575	2.08363	-4.68881	2.18869	-2.14229	0.0321698	0.331823303548681
LOC101927668	LOC101927668	1.77613	-4.45359	2.17736	-2.04541	0.0408142	NA
LOC101929552	LOC101929552	1.61992	3.96583	1.5152	2.61736	0.00886139	NA
LOC105371824	LOC105371824	4.26551	4.14475	1.32794	3.12118	0.00180128	0.126561560162608
LOC105371899	LOC105371899	12.1307	3.38665	1.16808	2.89934	0.00373949	0.170451111532876
LOC105373031	LOC105373031	24.1108	1.57489	0.705486	2.23235	0.0255919	0.31215054403243
LOC105377267	LOC105377267	19.0937	3.34374	0.795418	4.20375	2.62533e-05	0.0138858254992775
LOC440570	LOC440570	7.25904	6.13389	1.32668	4.6235	3.77326e-06	0.00276333229278029
LOC441666	LOC441666	2.56645	3.35444	1.63538	2.05118	0.0402498	0.361899354574986
LRRC14B	LRRC14B	2.31214	3.19375	1.33308	2.39576	0.0165858	0.275879310557097
LRRC36	LRRC36	12.066	1.73958	0.668977	2.60035	0.00931287	0.223226111217151
LYPD6B	LYPD6B	21.3472	1.49083	0.755801	1.97252	0.0485507	0.386316265698187
MAGOH2P	MAGOH2P	10.5804	1.71643	0.695291	2.46864	0.0135626	0.259319759946811
MCOLN3	MCOLN3	4.32768	2.27469	1.081	2.10424	0.0353575	0.344369284718675
MFAP2	MFAP2	5.86879	1.95454	0.902583	2.1655	0.0303497	0.328409468423761
MIR1-1HG-AS1	MIR1-1HG-AS1	2.06279	4.32294	2.11713	2.04189	0.0411629	0.364211418078723
MIR301B	MIR301B	2.49084	4.58649	1.68714	2.7185	0.00655786	0.202326161132984
MIR3934	MIR3934	4.79338	2.4279	1.00211	2.4228	0.0154015	0.267515390176218
NEXMIF	NEXMIF	12.8091	1.90658	0.693994	2.74725	0.00600969	0.197725823923903
NLRP2	NLRP2	15.7154	5.11617	2.12739	2.40491	0.0161765	0.272300215614438
NTNG1	NTNG1	6.08284	2.62334	1.06903	2.45394	0.0141299	0.262117723251394
OR10AC1	OR10AC1	1.55514	3.91858	1.95464	2.00476	0.0449888	NA
PIGR	PIGR	20.8812	1.75781	0.716452	2.4535	0.0141475	0.262117723251394
PLPPR4	PLPPR4	6.43949	2.72097	1.17071	2.3242	0.0201147	0.292075617069936
POU4F3	POU4F3	2.76626	3.47737	1.3568	2.56292	0.0103797	0.232511913782765
PROX1	PROX1	4.60568	3.25372	1.15185	2.82478	0.0047313	0.183107204176895
PTGES3L-AARSD1	PTGES3L-AARSD1	2.81202	3.4847	1.54883	2.24989	0.0244557	0.307304920614281
RHOXF1	RHOXF1	1.92395	4.21856	1.78639	2.3615	0.018201	NA
RNF225	RNF225	3.35429	3.77274	1.53712	2.45442	0.0141111	0.262117723251394
RPEL1	RPEL1	1.47729	3.84529	1.90477	2.01877	0.0435108	NA
SCGB3A1	SCGB3A1	12.0938	2.3124	1.01378	2.28097	0.0225501	0.300957260827485
SCN3A	SCN3A	56.7334	1.91225	0.815817	2.34397	0.0190797	0.288559694051964
SH2D7	SH2D7	1.6919	3.362	1.63864	2.0517	0.040199	NA
SH3TC2-DT	SH3TC2-DT	7.1823	3.98532	1.67101	2.38497	0.0170804	0.278225296976187
SHISA2	SHISA2	5.93104	2.58331	1.11329	2.32043	0.0203176	0.292642298473553
SLC26A7	SLC26A7	3.70658	-3.23929	1.58793	-2.03994	0.0413563	0.364648262543479
SLC7A3	SLC7A3	3.45253	5.05926	1.97324	2.56393	0.0103493	0.232511913782765
SLIT2	SLIT2	4.72634	2.67744	1.35696	1.97312	0.0484815	0.385926302341854
SMAD9	SMAD9	2.63089	2.29501	1.14605	2.00255	0.045226	0.377200425601172
SMOC2	SMOC2	5.6616	3.56054	1.32192	2.69346	0.0070714	0.208431030303421
SNORD6	SNORD6	2.62468	3.38478	1.47638	2.29263	0.0218696	0.297871914736566
STARD6	STARD6	2.96991	3.5832	1.55911	2.29823	0.0215487	0.296989855964609
SYT1	SYT1	12.7621	1.65772	0.738765	2.24391	0.0248379	0.308817490949692
SYT3	SYT3	8.34155	2.18421	0.998369	2.18778	0.0286854	0.32361985085302
SYTL5	SYTL5	2.33186	4.5007	1.78796	2.51723	0.0118283	0.244275804321367
TNFSF11	TNFSF11	5.33179	2.34003	0.946838	2.47142	0.0134578	0.258128905502503
VWA5B2	VWA5B2	38.4987	2.12102	0.774417	2.73886	0.00616522	0.199362396049951
WIPF3	WIPF3	4.889	2.23149	1.03627	2.15339	0.0312882	0.329285494519227
WNT16	WNT16	49.4327	2.78245	0.669577	4.15553	3.24536e-05	0.0159486241415642
ZBTB20-AS5	ZBTB20-AS5	1.82673	4.14539	1.49969	2.76416	0.005707	NA
ZFP57	ZFP57	11.3351	2.2171	1.07635	2.05982	0.0394155	0.358758959853927
ZNF112	ZNF112	2.69443	3.43105	1.51302	2.26768	0.0233485	0.303505985067696
ZNF670	ZNF670	17.8857	1.43875	0.586305	2.45393	0.0141306	0.262117723251394
ZRANB2-AS1	ZRANB2-AS1	6.65737	2.33537	0.917815	2.54449	0.0109437	0.236209754887371
LOC101929710	LOC101929710	3.30906	2.6357	1.1802	2.23327	0.025531	0.311932545193642
XKRX	XKRX	32.2095	1.73979	0.736806	2.36126	0.0182127	0.284486017601573
ADGRL3	ADGRL3	8.82386	1.59086	0.764298	2.08147	0.0373907	0.352627970817287
C6orf136	C6orf136	36.0539	-4.12277	1.12901	-3.65168	0.000260526	0.0527732054502209
C8orf88	C8orf88	10.2043	1.69505	0.65221	2.59893	0.00935139	0.223226111217151
CNN3	CNN3	35.564	1.52413	0.520512	2.92814	0.00341	0.163873926953744
CYP2J2	CYP2J2	18.2797	1.33025	0.562461	2.36506	0.0180274	0.282983906226104
DAB1	DAB1	11.863	1.94181	0.932546	2.08227	0.037318	0.352398357855544
FAM107A	FAM107A	5.78335	1.56122	0.76558	2.03926	0.0414238	0.364648262543479
FAM111B	FAM111B	26.3737	2.27961	0.810225	2.81355	0.00489981	0.185851152949959
FAM163A	FAM163A	3.23156	3.68693	1.59246	2.31525	0.0205994	0.293603639707086
GPM6A	GPM6A	37.9305	2.37524	0.680953	3.48811	0.000486453	0.0707065663515347
LINC00582	LINC00582	4.77394	-3.3017	1.40261	-2.35397	0.0185743	0.286647994266848
LINC01372	LINC01372	6.36854	2.25235	0.741354	3.03815	0.00238033	0.142221241921054
LINC01783	LINC01783	116.866	5.14908	0.889023	5.79184	6.96177e-09	2.65118265555107e-05
LINC02092	LINC02092	1.61936	-4.3246	1.80808	-2.39182	0.016765	NA
LINC02202	LINC02202	17.3323	1.32996	0.627477	2.11953	0.0340455	0.341549675205644
LINC02245	LINC02245	36.7341	1.32625	0.580748	2.28369	0.0223895	0.300224768495824
LINC02344	LINC02344	2.2959	-3.55452	1.60724	-2.21157	0.0269964	0.317069127381192
LOC100128593	LOC100128593	4.40076	1.97231	0.948579	2.07922	0.0375968	0.353696201358447
LOC401312	LOC401312	10.9876	1.5361	0.728589	2.10833	0.0350027	0.343949661491848
METTL18	METTL18	35.1801	1.22886	0.517784	2.3733	0.0176298	0.281381986832548
MIR545	MIR545	3.01263	-3.34729	1.22966	-2.72213	0.00648618	0.202256164333137
MYO1B	MYO1B	24.6278	1.38992	0.622474	2.23289	0.0255562	0.311932545193642
OVOL3	OVOL3	17.4366	1.08962	0.512496	2.1261	0.033495	0.33816464468139
P2RX6	P2RX6	20.566	1.18597	0.487042	2.43505	0.0148897	0.265712598155382
PCDH17	PCDH17	4.04564	4.0343	1.38635	2.91002	0.0036141	0.167435704192263
PRSS33	PRSS33	344.321	5.38792	0.81437	6.61606	3.68909e-11	7.02439742148025e-07
REG4	REG4	69.5789	2.14028	0.835087	2.56294	0.010379	0.232511913782765
SCARNA26A	SCARNA26A	3.52146	-2.32216	1.01806	-2.28097	0.0225501	0.300957260827485
SFTPC	SFTPC	3.87488	3.32776	1.24023	2.68318	0.0072926	0.211030948404738
SIGLEC8	SIGLEC8	241.453	5.66313	1.20143	4.71365	2.43323e-06	0.00205936390744977
SMOC1	SMOC1	17.7036	1.16582	0.485478	2.40138	0.0163333	0.273497242393274
SNORD60	SNORD60	8.47728	1.33102	0.624192	2.13239	0.0329746	0.335400405849271
SOX7	SOX7	48.303	1.22005	0.593218	2.05667	0.0397179	0.359919085489105
TFAP2A	TFAP2A	4.04015	-2.35585	1.09916	-2.14331	0.0320878	0.331615797579663
TLL2	TLL2	4.80842	1.70719	0.809749	2.10829	0.0350057	0.343949661491848
TNKS2-AS1	TNKS2-AS1	16.7571	1.51448	0.662913	2.28459	0.0223371	0.300224768495824
TTLL9	TTLL9	16.6121	1.2272	0.620806	1.97678	0.0480666	0.385091043547253
UGT8	UGT8	45.8352	1.35432	0.545171	2.4842	0.0129841	0.254352475969065
ZNF229	ZNF229	18.554	1.78586	0.716844	2.49128	0.0127283	0.252458543987051
ZNF502	ZNF502	24.8931	2.05769	0.629768	3.26738	0.00108549	0.0988942291503688
ZNF727	ZNF727	10.9448	1.63945	0.795921	2.05982	0.0394162	0.358758959853927
CDNF	CDNF	17.0456	1.42985	0.705982	2.02534	0.0428326	0.369340681831524
FIBCD1	FIBCD1	34.0062	2.07151	0.687805	3.01176	0.00259735	0.147630450174825
LOC105373021	LOC105373021	7.58332	1.79385	0.736232	2.43653	0.0148291	0.265376188382991
MIR4710	MIR4710	4.03621	2.52973	1.20386	2.10135	0.0356103	0.345242499231264
SNORA80B	SNORA80B	6.59328	1.50161	0.764403	1.96443	0.0494808	0.388841600921454
ADCY2	ADCY2	1.83535	-4.49575	1.82107	-2.46874	0.013559	NA
APOA1	APOA1	12.7053	1.53942	0.671614	2.29212	0.0218988	0.298051859517056
ARID3C	ARID3C	4.0188	-2.0879	0.992518	-2.10364	0.0354095	0.344514440400749
ATP8A2	ATP8A2	58.9644	1.28768	0.598318	2.15217	0.0313836	0.32939691474915
C17orf50	C17orf50	8.95644	1.89809	0.860507	2.20578	0.0273994	0.319285723369843
C2CD4D	C2CD4D	16.1777	1.22736	0.597671	2.05357	0.0400177	0.361126877975158
CD5L	CD5L	4.07792	-2.48097	1.01123	-2.45343	0.0141501	0.262117723251394
CD80	CD80	31.8108	1.01305	0.468693	2.16144	0.0306617	0.328409468423761
CFAP57	CFAP57	11.1212	2.68433	0.748133	3.58804	0.000333173	0.0606176816624791
DDC	DDC	3.68777	-2.51702	1.17425	-2.14351	0.0320719	0.331615797579663
DUSP26	DUSP26	1.86163	-4.51387	1.77728	-2.53976	0.0110927	NA
EHF	EHF	10.428	1.35348	0.623899	2.16939	0.0300534	0.328383299714891
FBXO27	FBXO27	13.4339	-2.14131	0.883308	-2.4242	0.0153422	0.267515390176218
LINC02861	LINC02861	6.78324	-1.31497	0.607857	-2.16329	0.0305187	0.328409468423761
LOC101928907	LOC101928907	12.4328	1.85143	0.589138	3.1426	0.00167454	0.123469038589148
MIR4259	MIR4259	3.61603	-3.15086	1.34141	-2.34891	0.0188287	0.288160872256607
MIR503HG	MIR503HG	4.56974	2.41633	1.10981	2.17724	0.0294624	0.326380564379248
MIR598	MIR598	2.62716	-3.77106	1.68714	-2.23518	0.0254054	0.311638381200769
MMP2-AS1	MMP2-AS1	8.02466	2.72067	1.22265	2.22521	0.0260669	0.312556103210692
RADX	RADX	54.6563	1.41266	0.511124	2.76383	0.00571267	0.197257169643443
RIBC2	RIBC2	8.74762	2.17547	0.730543	2.97788	0.0029025	0.155138245434553
SEMA3A	SEMA3A	9.33173	1.81908	0.707885	2.56974	0.0101775	0.231853085342891
SLC38A11	SLC38A11	11.3514	2.85297	0.826453	3.45207	0.000556304	0.0750555300273345
SYNPO2	SYNPO2	37.1451	1.13409	0.517236	2.19259	0.028337	0.321692611562117
TMEM95	TMEM95	11.3578	1.85358	0.812379	2.28167	0.0225089	0.300957260827485
VASN	VASN	2.15516	-4.72824	1.52846	-3.09347	0.00197831	0.133106180170564
ZNF208	ZNF208	25.7111	1.4129	0.540433	2.61439	0.00893878	0.221805485569631
ZNF285	ZNF285	28.0822	1.36754	0.497199	2.75049	0.00595057	0.197725823923903
ZNF286B	ZNF286B	20.4322	1.20396	0.585981	2.0546	0.0399173	0.360562148098632
ZNF391	ZNF391	31.3241	1.72474	0.622948	2.76867	0.00562849	0.196512442088364
CENPQ	CENPQ	34.9863	1.41052	0.426125	3.31011	0.000932581	0.0949587286442957
LOC101927557	LOC101927557	14.9524	-1.39649	0.703658	-1.98461	0.0471877	0.383156066468796
MIOX	MIOX	7.49112	-1.99112	0.757753	-2.62767	0.00859729	0.220919100824849
ODF3L1	ODF3L1	8.91863	-2.10005	1.00752	-2.08437	0.0371268	0.352264784021621
PCOLCE-AS1	PCOLCE-AS1	14.0944	1.145	0.545241	2.09999	0.03573	0.345347635047913
PLAAT5	PLAAT5	29.4988	1.58475	0.627014	2.52745	0.0114894	0.240669832120133
SNORD31	SNORD31	34.5531	1.56988	0.516813	3.03762	0.00238454	0.142221241921054
TRIM61	TRIM61	17.4255	1.22192	0.579189	2.10971	0.0348836	0.343949661491848
ARHGAP20	ARHGAP20	14.3009	1.97615	0.642227	3.07703	0.00209075	0.137750938574348
CAPN14	CAPN14	32.0217	1.21685	0.493343	2.46654	0.0136424	0.259319759946811
CDKN1C	CDKN1C	15.7341	2.09793	0.551142	3.80651	0.000140943	0.0377983974718479
CPE	CPE	6.96501	-1.82912	0.864779	-2.11514	0.0344183	0.342421572694667
DLX1	DLX1	2.66765	-2.73181	1.23222	-2.21697	0.026625	0.316034537409486
FZD6	FZD6	23.7852	1.29179	0.507511	2.54535	0.010917	0.236209754887371
GNAI1	GNAI1	25.248	1.02221	0.505989	2.02023	0.0433598	0.371347273530539
GNG14	GNG14	4.55886	-2.06662	0.975403	-2.11873	0.0341132	0.34186777582712
GPT	GPT	39.4538	2.13925	0.614105	3.48353	0.000494847	0.0711792332680401
IQSEC3	IQSEC3	32.4023	2.30207	0.826126	2.78658	0.00532675	0.192826148687482
LNCTAM34A	LNCTAM34A	3.55381	-2.53578	1.23578	-2.05197	0.0401722	0.361899354574986
LOC100289580	LOC100289580	68.5969	1.39759	0.420327	3.32502	0.000884126	0.0946094465552563
LRRN3	LRRN3	125.932	1.56332	0.68885	2.26947	0.0232398	0.303505985067696
MESTIT1	MESTIT1	15.8791	1.68639	0.711594	2.36988	0.017794	0.281407828799907
MIR6757	MIR6757	3.28346	-3.50791	1.25682	-2.79109	0.00525302	0.191614372217289
PAPPA	PAPPA	10.1277	-1.46526	0.670176	-2.18637	0.0287883	0.32377883819301
ROR1	ROR1	9.30462	2.03116	0.952172	2.13319	0.0329093	0.335093649059719
SLC12A5	SLC12A5	11.0119	1.96226	0.79678	2.46273	0.0137883	0.260201686928326
SNORD14D	SNORD14D	23.7364	1.73017	0.556507	3.10898	0.00187732	0.127664765154964
SPEGNB	SPEGNB	22.2305	1.87503	0.56256	3.33304	0.00085903	0.0946094465552563
STYK1	STYK1	24.5895	1.41658	0.622133	2.27697	0.0227882	0.302401855777359
TPTE2P6	TPTE2P6	1.65459	-4.34389	2.21273	-1.96314	0.0496305	NA
ZNF681	ZNF681	33.2071	1.8824	0.399733	4.70915	2.48755e-06	0.00205936390744977
CRYBB3	CRYBB3	4.10903	-2.08396	1.05436	-1.97651	0.0480976	0.385091043547253
IL4	IL4	25.7349	1.14616	0.551377	2.07873	0.0376426	0.353952070243436
L1TD1	L1TD1	12.5646	1.7121	0.779095	2.19755	0.0279812	0.320814821110274
METTL27	METTL27	51.6036	1.11946	0.52191	2.14493	0.0319581	0.331253803393205
MIR1910	MIR1910	12.595	1.59077	0.604096	2.6333	0.00845595	0.219060914147647
MPP4	MPP4	2.60442	-2.64463	1.25068	-2.11455	0.0344679	0.342421572694667
OSMR	OSMR	12.3969	1.95771	0.798732	2.45102	0.0142451	0.262322381972229
PCDHGA7	PCDHGA7	7.52587	-1.53585	0.654081	-2.3481	0.0188693	0.288160872256607
ZNF813	ZNF813	91.455	1.29224	0.461524	2.79995	0.00511102	0.188548607450708
AMH	AMH	9.91538	1.36979	0.623514	2.19688	0.0280289	0.321118193824602
B3GNT3	B3GNT3	29.655	1.13147	0.54646	2.07055	0.0384005	0.356416676072
DAAM2-AS1	DAAM2-AS1	2.77044	-4.46167	1.83829	-2.42707	0.0152212	0.267367573427693
EWSAT1	EWSAT1	5.37952	-2.71605	1.1753	-2.31094	0.020836	0.293845840567753
FAM151A	FAM151A	9.81835	1.35665	0.662632	2.04737	0.0406217	0.362899807306207
GPR25	GPR25	44.8667	1.30264	0.585088	2.22641	0.0259868	0.312385263931746
GULP1	GULP1	1.7404	-4.4075	1.88657	-2.33625	0.0194782	NA
IGFBP7-AS1	IGFBP7-AS1	2.77628	-3.18827	1.31966	-2.41598	0.0156931	0.269443175792637
LINC01337	LINC01337	2.92481	-3.27263	1.51122	-2.16555	0.0303453	0.328409468423761
NPIPB9	NPIPB9	7.38616	-2.22819	0.755014	-2.9512	0.00316546	0.159431407672249
PCDHGC3	PCDHGC3	29.5782	1.18036	0.516458	2.28549	0.0222843	0.300224768495824
PGC	PGC	11.4102	1.29011	0.554732	2.32565	0.0200373	0.292075617069936
PRSS3P2	PRSS3P2	3.16214	-3.61439	1.82705	-1.97826	0.0478993	0.385091043547253
RNU6ATAC35P	RNU6ATAC35P	7.60736	-1.74799	0.818226	-2.13632	0.0326534	0.333531849244523
SKIDA1	SKIDA1	5.10578	-1.95558	0.954072	-2.04971	0.0403923	0.362274955082657
SLCO1B1	SLCO1B1	1.74441	-4.41559	2.21171	-1.99646	0.0458839	NA
SNORD110	SNORD110	22.1951	1.03475	0.408791	2.53125	0.0113657	0.239197785007034
VIT	VIT	34.9123	1.74781	0.62078	2.81551	0.00486994	0.185164963084753
ZNF239	ZNF239	62.7495	1.03093	0.5246	1.96517	0.0493942	0.388481949007571
ZNF860	ZNF860	73.5474	1.62183	0.572766	2.83158	0.00463184	0.181470979318786
DNAH9	DNAH9	4.62939	-2.35401	0.972249	-2.42121	0.0154691	0.267515390176218
KCNH4	KCNH4	20.4977	1.0956	0.43837	2.49925	0.0124457	0.250626722802445
LINC00638	LINC00638	83.5765	1.44589	0.618099	2.33925	0.0193224	0.289021586804121
MIR628	MIR628	5.10377	-1.61736	0.785551	-2.05888	0.0395057	0.359176677778286
ZFX-AS1	ZFX-AS1	17.3497	1.33205	0.676818	1.9681	0.0490562	0.387648873752774
ADORA1	ADORA1	50.6162	2.30542	0.83922	2.7471	0.00601246	0.197725823923903
CLECL1	CLECL1	133.522	1.13372	0.471208	2.40599	0.0161287	0.272015771032174
CT75	CT75	9.07194	-2.4249	0.673389	-3.60103	0.000316953	0.0591677112333706
DSC1	DSC1	37.7431	1.11242	0.477667	2.32886	0.0198662	0.291203163374613
ERCC6L	ERCC6L	25.5407	1.16203	0.522018	2.22603	0.026012	0.312385263931746
HBE1	HBE1	68.1433	-4.00263	0.877488	-4.56147	5.07969e-06	0.00346056462978208
INSYN2A	INSYN2A	23.1565	-1.89665	0.749476	-2.53064	0.0113855	0.239197785007034
LINC02078	LINC02078	9.38702	-1.82189	0.906563	-2.00966	0.0444669	0.375424508004743
LOC101926944	LOC101926944	4.37139	-3.50893	1.49225	-2.35143	0.0187012	0.287401003176187
LOC285626	LOC285626	11.0534	1.20398	0.596032	2.01999	0.0433849	0.371347273530539
MIR17HG	MIR17HG	34.6701	1.12418	0.476605	2.35873	0.0183375	0.285328405035389
NRCAM	NRCAM	45.4235	1.66232	0.646087	2.57291	0.0100848	0.231634142523407
PNLDC1	PNLDC1	13.8633	-1.80402	0.640775	-2.81538	0.00487199	0.185164963084753
RNU5B-1	RNU5B-1	48.7729	2.07124	0.876208	2.36386	0.0180855	0.28342874805813
SNORA50C	SNORA50C	21.6363	1.32248	0.563509	2.34686	0.0189323	0.288160872256607
ZFP30	ZFP30	48.2269	1.19755	0.519141	2.30679	0.0210663	0.294655862034526
ZFP69B	ZFP69B	38.5939	1.02277	0.448566	2.28009	0.0226022	0.300957260827485
ZFP82	ZFP82	101.966	1.33117	0.449904	2.95878	0.0030886	0.158862402217809
ELF3-AS1	ELF3-AS1	18.9588	-1.45301	0.544938	-2.66638	0.00766728	0.212500333329591
LOC100506207	LOC100506207	17.6896	1.28712	0.655872	1.96246	0.0497086	0.389493250320075
LOC107984703	LOC107984703	87.997	1.49443	0.735264	2.03251	0.0421021	0.367736367628834
SCN4A	SCN4A	52.5809	1.48673	0.556202	2.67301	0.0075175	0.212375023340707
SOX5	SOX5	46.4837	1.79646	0.520434	3.45185	0.000556766	0.0750555300273345
TRAPPC2B	TRAPPC2B	42.9572	1.06952	0.390714	2.73736	0.00619353	0.199419544800634
AMN	AMN	30.8276	1.40247	0.461214	3.04083	0.0023593	0.142221241921054
CALN1	CALN1	4.6592	-3.54656	1.31523	-2.69653	0.00700651	0.207805265700169
DBIL5P	DBIL5P	34.0116	1.50547	0.496506	3.03212	0.00242843	0.142275995607479
EVPL	EVPL	42.2612	2.21499	0.800161	2.76818	0.005637	0.196512442088364
LINC01013	LINC01013	29.1999	2.46063	0.896938	2.74337	0.00608119	0.19827388157753
LINC01624	LINC01624	42.2228	1.81887	0.597147	3.04594	0.00231955	0.142221241921054
LOC101929322	LOC101929322	24.4345	1.93582	0.517357	3.74176	0.000182739	0.0432906609614241
METTL7B	METTL7B	55.7044	-1.29727	0.531741	-2.43967	0.0147008	0.264573473644914
MFSD13B	MFSD13B	7.01173	-1.69943	0.733215	-2.31777	0.0204617	0.293268794006493
MTBP	MTBP	48.2179	1.12859	0.464208	2.43122	0.0150479	0.26649638806528
OXCT2P1	OXCT2P1	6.92081	-1.71588	0.793307	-2.16294	0.0305454	0.328409468423761
SAMD12	SAMD12	80.3873	1.05156	0.495627	2.12168	0.0338648	0.34092745788107
SGO1	SGO1	26.1782	1.01091	0.48823	2.07057	0.0383991	0.356416676072
SNORD150	SNORD150	3.74362	-2.57173	1.12764	-2.28063	0.0225703	0.300957260827485
ST8SIA5	ST8SIA5	29.5189	-2.43179	0.887315	-2.74062	0.00613242	0.198922181145065
ZNF283	ZNF283	49.02	1.04878	0.3722	2.81779	0.00483547	0.184883871920558
ZNF415	ZNF415	44.045	1.50668	0.546844	2.75524	0.00586494	0.197725823923903
ZNF547	ZNF547	27.1713	1.82158	0.882107	2.06503	0.0389201	0.357663005809464
ATP4A	ATP4A	20.4056	1.77382	0.492397	3.60241	0.000315282	0.0591677112333706
CAPN12	CAPN12	55.5025	1.22578	0.348253	3.51981	0.000431863	0.0663665187648973
MIR1290	MIR1290	2.6681	-5.02965	2.06308	-2.43794	0.0147714	0.26512072789521
PWAR5	PWAR5	60.0454	1.48748	0.466717	3.18711	0.00143703	0.114487414617971
ZNF563	ZNF563	62.7811	1.08657	0.382387	2.84155	0.00448947	0.179588177392932
ZNF709	ZNF709	63.175	1.31659	0.382373	3.44321	0.000574843	0.0750555300273345
ABCC6P1	ABCC6P1	10.5609	-1.87792	0.894125	-2.10029	0.0357036	0.345347635047913
C11orf91	C11orf91	4.56856	-4.01166	1.26609	-3.16854	0.00153207	0.117851677047913
DSP	DSP	102.056	2.55011	0.870819	2.9284	0.00340711	0.163873926953744
EBI3	EBI3	65.3554	1.22328	0.571601	2.14009	0.0323474	0.332346753880458
ELN	ELN	8.11575	-2.22672	0.794799	-2.80162	0.00508465	0.188548607450708
KLK1	KLK1	120.549	1.37929	0.492789	2.79894	0.00512704	0.188548607450708
LINC00665	LINC00665	98.0058	1.0341	0.440617	2.34694	0.0189281	0.288160872256607
LINC02446	LINC02446	193.975	1.64012	0.527105	3.11156	0.00186102	0.127510735609731
LINC02809	LINC02809	77.2004	2.34951	0.441674	5.31957	1.04014e-07	0.000240236812455229
LOC101929076	LOC101929076	10.3055	-2.30249	0.867904	-2.65293	0.00797961	0.214457820035752
MIR6773	MIR6773	13.6963	-1.34272	0.602617	-2.22815	0.0258704	0.312385263931746
NOL4L-DT	NOL4L-DT	2.49818	-4.31064	1.97844	-2.17881	0.0293457	0.325889933005741
RPS14P3	RPS14P3	20.3413	-1.24619	0.454378	-2.74264	0.00609481	0.198347521946659
SMIM10L2A	SMIM10L2A	53.5015	1.45807	0.54806	2.66043	0.00780419	0.213383259768054
ZNF439	ZNF439	56.3966	1.24616	0.330847	3.76658	0.000165498	0.0414637538007174
ZNF501	ZNF501	36.1286	1.21258	0.537934	2.25415	0.0241868	0.306600604058774
ZNF572	ZNF572	44.1238	1.26806	0.399497	3.17414	0.00150279	0.117755529305679
ZNF607	ZNF607	68.2927	1.35473	0.35426	3.82411	0.000131248	0.0359525045380206
ZNF610	ZNF610	41.3114	1.27931	0.581609	2.19961	0.0278349	0.32039970536041
CD8B2	CD8B2	57.903	1.49238	0.736338	2.02676	0.0426873	0.369340681831524
MIR4523	MIR4523	19.8269	1.24625	0.510275	2.44231	0.0145937	0.264144078036431
ZNF891	ZNF891	38.0697	1.04697	0.394104	2.65659	0.00789351	0.213798368826527
ALOX15	ALOX15	931.321	5.1843	1.06797	4.85435	1.20783e-06	0.00127592383242762
KCNJ11	KCNJ11	16.5669	1.0111	0.510211	1.98174	0.0475087	0.383683292484618
KLHDC7A	KLHDC7A	58.5248	2.27124	0.431369	5.26519	1.40047e-07	0.000242421557953288
LINC00906	LINC00906	3.30783	-3.47185	1.54922	-2.24103	0.0250244	0.309162223971404
MIR3127	MIR3127	8.38162	-1.45804	0.677327	-2.15264	0.0313471	0.32939691474915
MIR4748	MIR4748	14.1158	-1.32868	0.474791	-2.79846	0.00513474	0.188548607450708
MND1	MND1	16.7032	-1.09207	0.507778	-2.15069	0.031501	0.329896950501248
NPR3	NPR3	13.9468	-1.26773	0.614788	-2.06207	0.0392013	0.358517015068252
OSR2	OSR2	5.96182	-2.57712	1.07468	-2.39803	0.0164834	0.274593997987739
RHOXF1P1	RHOXF1P1	42.2204	1.53464	0.46946	3.26894	0.00107953	0.0988942291503688
RTKN	RTKN	76.5981	1.05949	0.444122	2.38558	0.0170523	0.278225296976187
SNORA11F	SNORA11F	14.7645	-1.33776	0.58276	-2.29555	0.0217015	0.29778027777816
ZNF441	ZNF441	43.0315	1.10709	0.369806	2.99369	0.00275621	0.153362616231572
ZNF546	ZNF546	46.6551	1.04545	0.518058	2.01801	0.0435905	0.37236712612406
CREB3L1	CREB3L1	10.9022	-2.39317	0.821236	-2.91411	0.00356704	0.167290688433084
MIR4518	MIR4518	17.9721	-1.14016	0.530787	-2.14806	0.0317087	0.33023625775691
ZNF19	ZNF19	94.8137	1.14705	0.437617	2.62114	0.00876368	0.221805485569631
BMP2	BMP2	34.6963	-2.68372	0.935243	-2.86955	0.00411062	0.174710678943694
CETN3	CETN3	41.9126	1.18868	0.538572	2.20709	0.027308	0.318994605030622
ENPP3	ENPP3	90.9828	1.46451	0.39136	3.74211	0.000182482	0.0432906609614241
LINC01629	LINC01629	6.73471	-3.51961	1.47862	-2.38033	0.0172973	0.279613345992629
LINC02324	LINC02324	26.4814	-1.66811	0.831054	-2.00722	0.0447263	0.375959407800142
NSFP1	NSFP1	12.4677	-1.46178	0.606355	-2.41077	0.0159188	0.270944976624311
PRAP1	PRAP1	45.5523	1.00731	0.353148	2.85238	0.00433933	0.178550392786014
SLC44A3-AS1	SLC44A3-AS1	3.25436	-4.0729	1.92596	-2.11474	0.0344525	0.342421572694667
ZNF223	ZNF223	61.5755	1.0139	0.368341	2.75261	0.0059123	0.197725823923903
ZNF235	ZNF235	69.9226	1.218	0.378309	3.21959	0.00128375	0.10961355169975
ZNF442	ZNF442	37.1536	1.60441	0.535649	2.99526	0.00274212	0.153116628145249
ANGPTL1	ANGPTL1	49.9369	1.30613	0.51618	2.53038	0.011394	0.239197785007034
MIR4521	MIR4521	48.8358	1.16709	0.437672	2.66658	0.00766264	0.212500333329591
MT1L	MT1L	11.83	-1.67001	0.704567	-2.37026	0.0177754	0.281407828799907
BEND4	BEND4	74.6869	1.44046	0.368939	3.90434	9.44827e-05	0.0321258147167988
FGFR2	FGFR2	129.819	1.66851	0.521977	3.19652	0.00139096	0.113014538367466
KCNC1	KCNC1	27.7318	-1.42389	0.446346	-3.19009	0.00142227	0.114267875426776
LAMC2	LAMC2	3.67255	-5.48927	1.73611	-3.16183	0.00156782	0.119891060377139
LINC01305	LINC01305	4.33711	-3.47179	1.63899	-2.11825	0.0341542	0.341919240619267
LOC112267871	LOC112267871	106.847	4.64394	1.21067	3.83585	0.000125132	0.0359525045380206
RRAD	RRAD	14.0066	-2.07693	0.895563	-2.31913	0.0203879	0.292986274043058
XKR3	XKR3	10.5779	-2.68781	1.24665	-2.15603	0.0310817	0.328792437399392
ZBTB7C	ZBTB7C	125.078	2.17493	0.670538	3.24356	0.00118045	0.105032714775014
MIR6819	MIR6819	9.19703	-2.54069	0.763423	-3.32802	0.000874663	0.0946094465552563
TAF1A	TAF1A	57.529	1.44626	0.325391	4.4447	8.80155e-06	0.00577897892894107
ENDOU	ENDOU	28.5206	1.43944	0.664401	2.16653	0.0302708	0.328409468423761
IL7	IL7	56.1619	1.09741	0.379145	2.89444	0.00379841	0.170982442850185
PLAG1	PLAG1	82.8229	1.02816	0.392227	2.62135	0.00875823	0.221805485569631
TEKT2	TEKT2	39.4778	-1.88818	0.955513	-1.97609	0.0481442	0.385091043547253
MIR645	MIR645	44.9368	-1.18305	0.433723	-2.72766	0.00637858	0.200751440268248
NKILA	NKILA	65.05	1.23329	0.611501	2.01683	0.0437133	0.372757473774394
NOC3L	NOC3L	129.791	1.20871	0.408754	2.95705	0.00310598	0.158862402217809
RD3L	RD3L	27.6232	-2.16768	0.994003	-2.18076	0.029201	0.325889933005741
ABCB4	ABCB4	128.072	1.05075	0.475327	2.21059	0.0270642	0.317126223898821
COL26A1	COL26A1	6.79676	-5.199	1.76558	-2.94464	0.00323328	0.161721386886719
CYP2F1	CYP2F1	25.606	-1.26433	0.588786	-2.14735	0.0317654	0.33023625775691
E2F5	E2F5	208.218	1.12062	0.440078	2.5464	0.0108841	0.236209754887371
GCKR	GCKR	19.5408	-1.95346	0.978964	-1.99544	0.0459949	0.379129316202863
LOC100128310	LOC100128310	43.5755	1.15678	0.423751	2.72986	0.00633616	0.200077494829762
LOC101928932	LOC101928932	29.3778	-1.34967	0.590778	-2.28456	0.0223384	0.300224768495824
LOC730668	LOC730668	35.7542	1.40229	0.583643	2.40265	0.0162767	0.273497242393274
MIR12119	MIR12119	15.8637	-1.61888	0.506578	-3.19572	0.0013948	0.113014538367466
PEG10	PEG10	117.484	1.24897	0.536666	2.32727	0.0199509	0.291770395268038
GRB14	GRB14	66.8809	1.17441	0.402316	2.91912	0.00351026	0.165179486914593
REREP3	REREP3	77.9019	1.08843	0.466628	2.33254	0.0196725	0.290244239027246
ZNF658	ZNF658	42.9827	1.22158	0.372289	3.28128	0.00103339	0.0988942291503688
DAPK1-IT1	DAPK1-IT1	16.6921	-1.24991	0.626071	-1.99643	0.0458872	0.37900773970768
KAZALD1	KAZALD1	38.1099	1.37666	0.514371	2.6764	0.00744173	0.2117653135286
LINC00896	LINC00896	102.002	1.06601	0.491426	2.16922	0.0300659	0.328383299714891
LINC00940	LINC00940	21.9864	-1.27288	0.521565	-2.4405	0.0146671	0.264573473644914
MXRA8	MXRA8	162.764	1.53297	0.684578	2.23929	0.025137	0.309595121419874
SLC12A3	SLC12A3	40.404	1.39499	0.530669	2.62875	0.00857002	0.220515781033688
ABCD2	ABCD2	120.816	1.09595	0.378594	2.8948	0.00379405	0.170982442850185
BORA	BORA	109.461	1.00644	0.275066	3.6589	0.000253298	0.0521132563349413
COL19A1	COL19A1	159.14	1.31487	0.459684	2.86037	0.00423142	0.175753218287668
CYP19A1	CYP19A1	11.7484	-2.52183	0.768785	-3.28028	0.00103705	0.0988942291503688
LOC100310756	LOC100310756	10.5461	-2.30687	0.8139	-2.83434	0.00459208	0.180284171594857
MAGI2	MAGI2	76.7905	-1.21111	0.487839	-2.48259	0.0130431	0.254694110892545
MEG8	MEG8	29.1748	-2.06775	0.793418	-2.60613	0.00915712	0.223129591502886
MIR4755	MIR4755	13.454	-1.71152	0.812906	-2.10543	0.0352538	0.344239762848104
PCDHGC5	PCDHGC5	11.1969	-1.89624	0.760418	-2.49368	0.0126425	0.25225983240807
RAMP1	RAMP1	50.1745	1.52192	0.418029	3.64071	0.000271886	0.0544944434773138
LOC101927539	LOC101927539	71.884	-1.26085	0.46037	-2.73877	0.00616693	0.199362396049951
TEX45	TEX45	15.649	-2.36698	0.743146	-3.18507	0.00144717	0.114814487400999
ALK	ALK	25.2736	-1.12343	0.571616	-1.96537	0.049372	0.388481949007571
FAM3D	FAM3D	17.6616	-1.87896	0.700957	-2.68056	0.0073499	0.211166828936842
FAM85B	FAM85B	12.0663	-2.05941	0.826307	-2.4923	0.0126918	0.25225983240807
FER1L4	FER1L4	49.113	-2.31905	0.886871	-2.61487	0.0089261	0.221805485569631
GCNT4	GCNT4	110.499	1.00316	0.355087	2.82513	0.0047262	0.183107204176895
KMO	KMO	145.997	1.4036	0.361932	3.87808	0.000105284	0.0345639627920551
LINC02397	LINC02397	181.307	1.87811	0.479134	3.9198	8.8623e-05	0.0307105203590296
PRG1	PRG1	6.00778	-3.89348	1.80447	-2.15769	0.0309521	0.328409468423761
ZBTB41	ZBTB41	97.5944	1.3115	0.349217	3.75553	0.000172974	0.0422254951159286
ARHGEF4	ARHGEF4	96.5761	1.42035	0.424012	3.34979	0.000808715	0.0933256642174726
EXOC3L4	EXOC3L4	17.3769	-1.6961	0.701857	-2.41658	0.0156669	0.269236094914158
MBLAC2	MBLAC2	107.555	1.0187	0.324281	3.14142	0.00168131	0.123469038589148
KCNJ4	KCNJ4	15.7308	-1.8168	0.842459	-2.15654	0.0310413	0.328547747857897
CCDC87	CCDC87	18.0794	-1.87469	0.616364	-3.04153	0.00235382	0.142221241921054
EDNRB	EDNRB	13.4945	-1.42226	0.717545	-1.98212	0.0474661	0.383683292484618
MIR12117	MIR12117	40.2631	-1.04296	0.310493	-3.35905	0.000782113	0.0923801116509498
MSANTD4	MSANTD4	181.145	1.09587	0.36931	2.96735	0.00300375	0.158066439064439
NUDCD1	NUDCD1	125.371	1.02785	0.28707	3.58049	0.000342947	0.0613072037151565
ZNF252P-AS1	ZNF252P-AS1	41.9819	1.47268	0.531216	2.77228	0.00556648	0.196376959688479
ACTR6	ACTR6	124.593	1.02929	0.356021	2.8911	0.00383893	0.171342376715031
LINC02520	LINC02520	122.514	1.0727	0.494663	2.16855	0.0301171	0.328409468423761
BTLA	BTLA	339.942	1.68626	0.479076	3.51982	0.000431833	0.0663665187648973
C17orf77	C17orf77	15.8142	-2.88113	0.60752	-4.74244	2.11155e-06	0.00201030451451402
COL27A1	COL27A1	16.3146	-1.38715	0.580314	-2.39034	0.0168328	0.277501217963378
IDO1	IDO1	87.8183	1.85612	0.535314	3.46734	0.000525633	0.0730552632926466
KCNB1	KCNB1	9.01187	-2.99362	1.10461	-2.71012	0.00672585	0.20347064622287
PDIK1L	PDIK1L	114.406	1.07968	0.370651	2.91294	0.00358039	0.167435704192263
PKD1P5-LOC105376752	PKD1P5-LOC105376752	158.65	1.16659	0.434602	2.68427	0.00726892	0.210942844275951
SFRP1	SFRP1	10.2156	-4.21634	1.53614	-2.74477	0.0060554	0.197771627341948
GPANK1	GPANK1	28.1785	-1.89168	0.687577	-2.75123	0.00593727	0.197725823923903
MIR4467	MIR4467	20.4913	-1.2471	0.503691	-2.47592	0.0132894	0.256536033683174
BOK	BOK	80.7394	1.4877	0.60618	2.45423	0.0141187	0.262117723251394
MS4A2	MS4A2	178.954	1.26508	0.455141	2.77953	0.00544378	0.194588711237291
ZNF613	ZNF613	94.2053	1.45152	0.28013	5.1816	2.1999e-07	0.000349069359137039
LINC00293	LINC00293	12.9952	-5.17094	1.45153	-3.5624	0.000367484	0.0630384728236987
ZNF225	ZNF225	111.837	1.66196	0.427376	3.88875	0.000100762	0.0336598645601192
A1BG-AS1	A1BG-AS1	71.381	1.04026	0.365303	2.84766	0.00440424	0.178550392786014
COL5A1	COL5A1	41.3405	-1.25532	0.571957	-2.19478	0.0281793	0.321692611562117
GPNMB	GPNMB	99.7821	1.11221	0.457585	2.43062	0.0150731	0.26649638806528
SCML1	SCML1	53.4262	1.26097	0.491717	2.56441	0.0103351	0.232511913782765
ZNF253	ZNF253	139.456	1.07238	0.338506	3.16799	0.00153496	0.117851677047913
FOXI1	FOXI1	12.9477	-1.72993	0.692227	-2.49908	0.0124517	0.250626722802445
ACCSL	ACCSL	105.903	-1.59478	0.648533	-2.45905	0.0139305	0.261279205350926
CERNA1	CERNA1	111.823	1.13251	0.340372	3.32726	0.000877046	0.0946094465552563
MIR6847	MIR6847	12.1705	-2.38583	0.867789	-2.74932	0.00597194	0.197725823923903
NTRK3	NTRK3	8.88998	-2.60403	1.18227	-2.20257	0.0276251	0.320059263454126
PTCD2	PTCD2	183.748	1.00101	0.313692	3.19107	0.00141746	0.114267875426776
PTGR1	PTGR1	27.3467	-1.92924	0.498109	-3.87312	0.000107449	0.0346769792348023
RNU6ATAC	RNU6ATAC	146.861	2.39599	0.819949	2.92213	0.0034765	0.164666870806095
SAMD15	SAMD15	21.1099	-1.42541	0.514817	-2.76876	0.00562699	0.196512442088364
KBTBD8	KBTBD8	123.435	1.10987	0.467424	2.37444	0.0175755	0.281381986832548
MIER3	MIER3	164.367	1.14947	0.365546	3.14453	0.00166355	0.123251703227887
AHRR	AHRR	51.7489	-1.19748	0.361003	-3.31708	0.000909629	0.0946752700660444
ARGFXP2	ARGFXP2	28.8396	-1.173	0.384584	-3.05006	0.00228794	0.142221241921054
BMP10	BMP10	15.2093	-2.7216	1.3744	-1.98021	0.0476805	0.384370695132572
CASD1	CASD1	149.852	1.11944	0.348852	3.20894	0.00133227	0.112246919582509
CPLX2	CPLX2	21.5842	-1.36092	0.519666	-2.61883	0.00882313	0.221805485569631
GDF7	GDF7	210.783	1.15336	0.53381	2.16063	0.0307243	0.328409468423761
ZBTB6	ZBTB6	205.761	1.50149	0.377527	3.97717	6.97402e-05	0.027100481879273
ITIH3	ITIH3	27.2377	-1.28371	0.499382	-2.57059	0.0101525	0.231853085342891
LOC105372653	LOC105372653	15.5259	-1.53284	0.71333	-2.14886	0.0316457	0.33023625775691
SLC22A14	SLC22A14	12.7582	-2.16136	0.96424	-2.24152	0.0249926	0.309015695067937
CHML	CHML	122.842	1.00186	0.364425	2.74915	0.00597507	0.197725823923903
MIR22HG	MIR22HG	23.7442	-1.59063	0.808452	-1.9675	0.0491257	0.387648873752774
ZNF416	ZNF416	310.587	1.25224	0.452282	2.76871	0.00562789	0.196512442088364
ZNF510	ZNF510	308.793	1.06514	0.366857	2.90342	0.00369114	0.169185131159853
ADGRE4P	ADGRE4P	109.376	1.99555	0.562127	3.55001	0.000385222	0.0632328954277619
CBS	CBS	12.1444	-3.28365	0.88134	-3.72575	0.000194736	0.0436232064549371
DCAF13	DCAF13	220.406	1.01093	0.331708	3.04766	0.00230634	0.142221241921054
LUNAR1	LUNAR1	14.1167	-2.35084	1.1083	-2.12112	0.0339119	0.34092745788107
TRMT9B	TRMT9B	14.228	-2.12002	0.82242	-2.57778	0.00994365	0.230231519612023
ZFPM2	ZFPM2	93.1772	-1.11613	0.527626	-2.11539	0.0343968	0.342421572694667
ZNF132	ZNF132	103.806	1.68003	0.525516	3.19692	0.00138904	0.113014538367466
TIFAB	TIFAB	178.124	1.11257	0.485647	2.29091	0.0219686	0.298575429428323
ZIK1	ZIK1	266.128	1.23071	0.426354	2.88658	0.0038945	0.171547352896418
ZSCAN12	ZSCAN12	215.502	1.10549	0.311159	3.55283	0.000381104	0.0632328954277619
IKZF2	IKZF2	297.915	1.00129	0.481468	2.07966	0.0375572	0.353497757727122
OLIG2	OLIG2	107.732	2.55168	0.833367	3.0619	0.00219938	0.141480942156421
CCR9	CCR9	216.429	1.30017	0.617844	2.10437	0.035346	0.344369284718675
CYP17A1	CYP17A1	28.1857	-1.43574	0.606608	-2.36683	0.0179414	0.282565194736891
HES1	HES1	133.843	2.01692	0.575113	3.507	0.00045319	0.0679463581788395
LOC101927752	LOC101927752	30.1684	-1.48165	0.599608	-2.47102	0.0134727	0.258128905502503
MMAA	MMAA	188.281	1.01455	0.305177	3.32446	0.000885899	0.0946094465552563
RPL3L	RPL3L	13.2628	-1.85615	0.89914	-2.06436	0.0389835	0.358072675767299
SMIM24	SMIM24	62.6683	-1.05521	0.488847	-2.15856	0.030884	0.328409468423761
MUC1	MUC1	75.0625	-1.1331	0.416817	-2.71847	0.00655844	0.202326161132984
PTMAP11	PTMAP11	29.3962	-1.17174	0.434974	-2.69382	0.00706381	0.208431030303421
SDC2	SDC2	61.69	-1.52452	0.607501	-2.50949	0.0120905	0.246483521110822
TNFAIP8L3	TNFAIP8L3	11.488	-3.0259	1.2116	-2.49744	0.0125092	0.251252816780809
DCST1	DCST1	24.0609	-1.40853	0.673259	-2.09211	0.0364291	0.348976955036281
MIR765	MIR765	19.385	-1.34953	0.622171	-2.16907	0.0300772	0.328383299714891
HRH4	HRH4	159.026	1.65426	0.270759	6.10972	9.98087e-10	7.203517412143e-06
B3GALNT1	B3GALNT1	13.3789	-2.38124	0.799407	-2.97876	0.00289417	0.155138245434553
MIR378I	MIR378I	312.491	1.16098	0.420451	2.76128	0.0057575	0.197257169643443
DHRSX	DHRSX	47.4838	-1.07019	0.521714	-2.05129	0.0402386	0.361899354574986
LARGE1	LARGE1	342.32	1.12038	0.424426	2.63976	0.00829641	0.21699451631414
FRRS1	FRRS1	155.7	1.34407	0.377606	3.55946	0.000371623	0.0631792322285396
MIR320E	MIR320E	21.1222	-1.69242	0.846853	-1.99848	0.0456644	0.378535272078864
MIR8085	MIR8085	21.8004	-1.83511	0.907566	-2.02201	0.0431749	0.370488090127136
TRIM6	TRIM6	30.5178	-1.5666	0.552241	-2.8368	0.00455686	0.180170773352906
ZNF549	ZNF549	277.301	1.26071	0.380713	3.31146	0.000928119	0.0949587286442957
ACOXL	ACOXL	41.2578	-1.02586	0.461469	-2.22304	0.0262131	0.313144513230138
OSBPL6	OSBPL6	26.4731	-1.39855	0.615135	-2.27357	0.0229921	0.303132045735521
FBLN2	FBLN2	223.653	1.03508	0.477697	2.16681	0.0302495	0.328409468423761
GPR18	GPR18	381.705	1.40941	0.368674	3.8229	0.000131889	0.0359525045380206
LOC101929882	LOC101929882	132.975	1.07673	0.328591	3.27682	0.00104984	0.0988942291503688
TUBBP5	TUBBP5	35.2636	-1.63897	0.700074	-2.34114	0.0192251	0.289021586804121
ZNF799	ZNF799	106.384	1.00397	0.342994	2.92709	0.00342149	0.163873926953744
ARMC12	ARMC12	30.7171	-1.02582	0.509316	-2.01412	0.0439971	0.373530900137657
LINC01993	LINC01993	18.4862	-1.73528	0.831542	-2.08683	0.0369039	0.351584130721824
OR52W1	OR52W1	16.4892	-3.60669	1.19155	-3.0269	0.00247077	0.143432587046651
ZNF17	ZNF17	177.423	1.67307	0.432925	3.86457	0.000111284	0.0353159223370992
ANKRD26P3	ANKRD26P3	11.0185	-7.08051	1.62737	-4.35089	1.35589e-05	0.0083282084821204
TMEM262	TMEM262	34.5614	-1.19025	0.551727	-2.15732	0.0309804	0.328409468423761
FAM27B	FAM27B	39.3506	-1.08581	0.535748	-2.02671	0.0426918	0.369340681831524
NT5E	NT5E	335.386	1.05361	0.513544	2.05165	0.0402041	0.361899354574986
RAB26	RAB26	172.285	1.69377	0.320527	5.28433	1.26168e-07	0.000240236812455229
CILP2	CILP2	22.2203	-1.59138	0.752546	-2.11466	0.0344588	0.342421572694667
TRAPPC13	TRAPPC13	166.137	1.03337	0.293605	3.5196	0.000432196	0.0663665187648973
ARL4D	ARL4D	226.487	1.30562	0.277191	4.71019	2.47491e-06	0.00205936390744977
CD200R1	CD200R1	151.714	1.31787	0.242222	5.44074	5.30604e-08	0.00016838717189614
SNORD13	SNORD13	226.872	1.63185	0.517839	3.15127	0.00162565	0.121866073350639
CMTR2	CMTR2	336.561	1.40425	0.325469	4.31454	1.59933e-05	0.00922813569601979
GPR174	GPR174	480.827	1.81361	0.387492	4.68039	2.86329e-06	0.00227166641664021
IBA57-DT	IBA57-DT	104.65	1.05026	0.45593	2.30356	0.0212474	0.295884183857338
LINC01032	LINC01032	38.448	-1.3509	0.672599	-2.00848	0.0445927	0.375703202502524
HYLS1	HYLS1	210.716	1.03437	0.29795	3.47163	0.000517316	0.07296454034274
LINC01715	LINC01715	230.498	1.06121	0.513643	2.06605	0.0388234	0.357119403887585
FAM174B	FAM174B	55.5772	-1.13494	0.560129	-2.02622	0.0427427	0.369340681831524
PRRT1B	PRRT1B	42.3966	-1.61033	0.49121	-3.2783	0.00104435	0.0988942291503688
C6orf132	C6orf132	62.6845	-1.57257	0.368518	-4.26727	1.97878e-05	0.0107651470164364
CD248	CD248	546.5	1.50677	0.760082	1.98238	0.0474368	0.383683292484618
CORO2B	CORO2B	304.585	1.15389	0.56071	2.0579	0.0395995	0.359396693487457
ANKRD18A	ANKRD18A	46.4862	-1.10369	0.375586	-2.93859	0.00329706	0.162141748606286
ACOX2	ACOX2	42.6157	-1.30606	0.480008	-2.72091	0.00651032	0.202256164333137
CR2	CR2	447.036	1.16705	0.411293	2.83751	0.00454665	0.180170773352906
LOC105376360	LOC105376360	22.7072	-2.36924	1.10316	-2.14768	0.0317389	0.33023625775691
P2RY14	P2RY14	162.721	1.97544	0.600952	3.28718	0.00101196	0.0988942291503688
SIGLEC6	SIGLEC6	323.965	1.20835	0.387783	3.11603	0.00183301	0.127380662744655
CXCR5	CXCR5	334.012	1.19215	0.402476	2.96204	0.00305603	0.158862402217809
EMX1	EMX1	31.2242	-2.06768	0.602661	-3.43092	0.00060154	0.07687191955765
LINC01960	LINC01960	28.4839	-1.60443	0.808773	-1.98378	0.0472804	0.38355346963043
ZSWIM8-AS1	ZSWIM8-AS1	50.855	-1.01721	0.429065	-2.37076	0.0177517	0.281407828799907
ZNF155	ZNF155	144.736	1.32578	0.375598	3.5298	0.000415881	0.0661029573705569
LYPD2	LYPD2	499.178	2.38702	0.466518	5.11667	3.10974e-07	0.000394750767855736
PTGES	PTGES	69.5912	-1.71044	0.657381	-2.60191	0.00927074	0.223226111217151
HCG4B	HCG4B	68.0401	-1.0595	0.472973	-2.24008	0.0250856	0.309162223971404
HERC2P2	HERC2P2	109.113	-1.08007	0.344576	-3.13448	0.00172159	0.123701325453767
NOS1AP	NOS1AP	49.1055	-1.1144	0.493579	-2.25779	0.0239587	0.306600604058774
RLBP1	RLBP1	50.1786	-1.73634	0.603285	-2.87815	0.00400018	0.172716643266724
CACNG6	CACNG6	299.412	1.47126	0.50851	2.89327	0.00381249	0.1712114451723
TMEM132D	TMEM132D	31.7485	-1.73704	0.845208	-2.05516	0.0398635	0.360358528946969
CHST8	CHST8	95.6509	-1.43941	0.673364	-2.13765	0.0325453	0.333048256764752
MIR10523	MIR10523	41.0749	-1.08519	0.515709	-2.10426	0.0353556	0.344369284718675
WFDC1	WFDC1	106.972	-4.61245	0.796051	-5.79417	6.8661e-09	2.65118265555107e-05
LINC01679	LINC01679	295.589	1.21181	0.40457	2.99531	0.00274166	0.153116628145249
EBF1	EBF1	475.696	1.19327	0.406913	2.9325	0.00336243	0.163326782301978
FCRL2	FCRL2	452.674	1.30913	0.444866	2.94274	0.00325324	0.161721386886719
PTPRO	PTPRO	483.159	1.33232	0.40175	3.3163	0.000912182	0.0946752700660444
RSPH14	RSPH14	30.7353	-2.03348	0.893754	-2.27521	0.0228932	0.30250486282621
LINC02009	LINC02009	42.5007	-2.11132	0.985326	-2.14276	0.0321323	0.331615797579663
MYO18B	MYO18B	63.3895	-2.1665	0.80524	-2.69051	0.00713438	0.208794569268885
LINC01348	LINC01348	25.6154	-2.62547	1.08348	-2.42318	0.0153851	0.267515390176218
LYNX1	LYNX1	423.688	1.21737	0.468513	2.59836	0.00936703	0.223226111217151
HPN	HPN	34.6221	-1.70086	0.750147	-2.26737	0.0233675	0.303505985067696
ZNF772	ZNF772	242.862	1.41484	0.540502	2.61764	0.00885414	0.221805485569631
DRC1	DRC1	21.9067	-3.54163	1.16514	-3.03965	0.00236856	0.142221241921054
PCDH9	PCDH9	278.175	1.16588	0.424383	2.74722	0.00601019	0.197725823923903
MADCAM1	MADCAM1	40.4561	-1.76558	0.812276	-2.17363	0.0297333	0.327319150745851
FAM209A	FAM209A	45.3575	-1.52375	0.559686	-2.72252	0.00647869	0.202256164333137
NOL11	NOL11	547.353	1.12122	0.337375	3.32336	0.000889401	0.0946094465552563
CYSLTR2	CYSLTR2	307.385	1.28663	0.431761	2.97996	0.00288286	0.155138245434553
NPEPPSP1	NPEPPSP1	30.0532	-1.54274	0.775729	-1.98876	0.0467276	0.381862457423272
CCR6	CCR6	575.686	1.22665	0.498532	2.46052	0.0138736	0.260755657372979
SLC31A2	SLC31A2	60.8622	-1.10632	0.436347	-2.53542	0.0112314	0.238413004669686
ALPK2	ALPK2	206.33	2.02046	0.739617	2.73177	0.0062996	0.19985428064128
PLEKHG1	PLEKHG1	566.54	1.22324	0.391159	3.12721	0.00176472	0.124698496320183
ZNF304	ZNF304	415.469	1.28537	0.413071	3.11175	0.00185982	0.127510735609731
ZNF736	ZNF736	331.831	1.2876	0.211457	6.08917	1.13495e-09	7.203517412143e-06
LINC00398	LINC00398	38.0147	-1.37344	0.630828	-2.1772	0.0294654	0.326380564379248
ZNF627	ZNF627	229.529	1.04075	0.311155	3.34481	0.000823383	0.0944459504410893
GRPEL2	GRPEL2	288.336	1.00446	0.244459	4.10892	3.97513e-05	0.0179500876451316
HSPA1A	HSPA1A	180.32	2.25053	0.847936	2.65413	0.00795126	0.214447591007742
STUM	STUM	63.6259	-1.85227	0.709879	-2.60928	0.0090733	0.223129591502886
MMP19	MMP19	98.2831	-1.26761	0.418406	-3.02961	0.00244868	0.142723372881728
NMNAT2	NMNAT2	44.9013	-1.98006	0.548189	-3.61201	0.000303837	0.0584379554888543
TLR10	TLR10	340.186	1.52594	0.398394	3.83023	0.000128021	0.0359525045380206
WDR75	WDR75	492.933	1.20867	0.360152	3.35599	0.000790818	0.0923801116509498
B3GNT4	B3GNT4	72.3997	-1.06437	0.455234	-2.33807	0.0193838	0.289021586804121
NCF4-AS1	NCF4-AS1	33.5132	-2.34114	0.915506	-2.55721	0.0105517	0.233982463946726
MIR3124	MIR3124	66.1192	-1.05324	0.495075	-2.12743	0.0333842	0.337846088947103
CD300LD	CD300LD	32.6913	-1.61962	0.736072	-2.20036	0.0277815	0.320391121742599
SPATA32	SPATA32	69.8884	-1.00699	0.47262	-2.13066	0.0331173	0.336279139202939
AEBP1	AEBP1	743.524	1.02571	0.454889	2.25487	0.0241417	0.306600604058774
LINC01907	LINC01907	36.6495	-1.75665	0.652694	-2.69138	0.00711562	0.208794569268885
SHE	SHE	60.8168	-1.35894	0.445363	-3.05131	0.00227843	0.142221241921054
ECRP	ECRP	154.513	-1.23126	0.348293	-3.53513	0.000407581	0.0657690065585777
COL4A1	COL4A1	28.3504	-2.20837	0.827487	-2.66877	0.00761306	0.212500333329591
INSC	INSC	24.0046	-2.92298	1.19431	-2.44742	0.0143882	0.262408435419605
MIR199A1	MIR199A1	58.6092	-1.23506	0.562598	-2.19528	0.0281432	0.321653362604429
PLAU	PLAU	73.0858	-1.69435	0.609569	-2.77958	0.00544288	0.194588711237291
CDH2	CDH2	71.1888	-2.04095	0.921682	-2.21438	0.0268025	0.316396364444165
RIBC1	RIBC1	79.2224	-1.0724	0.508927	-2.10718	0.0351021	0.343949661491848
LOC100419170	LOC100419170	89.598	-1.31372	0.62484	-2.10249	0.0355108	0.344514440400749
TTC25	TTC25	187.878	-1.06743	0.480418	-2.22188	0.0262913	0.313144513230138
VPREB3	VPREB3	620.063	1.11401	0.494326	2.2536	0.0242214	0.306600604058774
RNU4ATAC	RNU4ATAC	219.768	1.28684	0.654164	1.96715	0.0491661	0.387648873752774
B3GALT4	B3GALT4	27.8672	-3.14657	1.0387	-3.02932	0.00245106	0.142723372881728
FAM20A	FAM20A	264.277	-1.36327	0.487169	-2.79836	0.00513633	0.188548607450708
C15orf54	C15orf54	254.509	1.13729	0.394263	2.8846	0.00391907	0.171547352896418
BACE2	BACE2	576.519	1.1924	0.294355	4.05089	5.10227e-05	0.0206706931447124
PBX2	PBX2	221.485	-1.0981	0.461566	-2.37907	0.0173562	0.2796533535288
IL5RA	IL5RA	678.64	2.04948	0.534277	3.83599	0.000125059	0.0359525045380206
C3	C3	1022.65	1.14975	0.553768	2.07622	0.0378735	0.354546925769892
NOTCH3	NOTCH3	94.9029	-1.23087	0.430084	-2.86193	0.00421072	0.175440435769076
KCNE1B	KCNE1B	46.239	-2.4692	0.835498	-2.95536	0.00312301	0.158862402217809
BIRC3	BIRC3	855.862	1.61996	0.355169	4.56109	5.0888e-06	0.00346056462978208
ABHD10	ABHD10	491.791	1.00458	0.216069	4.64934	3.32992e-06	0.0025361978480772
COL17A1	COL17A1	146.114	-1.72319	0.559301	-3.08098	0.00206324	0.137357492466798
CNN1	CNN1	262.644	-2.61953	0.644029	-4.06741	4.75379e-05	0.0196775892178234
MT1G	MT1G	64.0382	-5.2195	1.60363	-3.25481	0.00113468	0.101434194166435
CKB	CKB	317.731	1.09711	0.303514	3.61468	0.000300714	0.0584379554888543
AREG	AREG	178.46	-1.53698	0.776872	-1.97842	0.0478811	0.385091043547253
FFAR3	FFAR3	45.8604	-1.99952	0.783296	-2.5527	0.0106893	0.234775545588508
ATP2C2	ATP2C2	64.9595	-2.18764	0.760521	-2.8765	0.00402117	0.17283749887705
CEACAM4	CEACAM4	39.0797	-2.64296	0.825008	-3.20355	0.00135744	0.112378669050477
CCM2L	CCM2L	44.6749	-2.06099	1.02744	-2.00595	0.0448617	0.376138931123465
LINC00260	LINC00260	74.7839	-1.33744	0.571492	-2.34026	0.0192702	0.289021586804121
GABBR1	GABBR1	74.0793	-3.52529	0.847125	-4.16148	3.16196e-05	0.0159486241415642
C1orf226	C1orf226	92.7808	-1.25689	0.500319	-2.51217	0.0119991	0.245671738325312
ZFP3	ZFP3	352.206	1.07411	0.334019	3.21571	0.00130123	0.110610354696695
FN3K	FN3K	522.719	-1.33121	0.645454	-2.06244	0.0391658	0.358517015068252
ZDHHC19	ZDHHC19	48.5901	-1.56073	0.723282	-2.15785	0.0309397	0.328409468423761
PCBP2-OT1	PCBP2-OT1	120.04	-1.01866	0.427452	-2.38309	0.0171678	0.278680420694282
RPL23AP7	RPL23AP7	358.073	-1.10805	0.349317	-3.17204	0.00151373	0.117793247404049
AMPH	AMPH	59.4182	-2.14318	0.556288	-3.85265	0.000116848	0.0359525045380206
LARGE2	LARGE2	699.056	1.07473	0.445817	2.41071	0.0159216	0.270944976624311
LINC00239	LINC00239	92.3991	-1.29706	0.54671	-2.37248	0.0176691	0.281407828799907
WDR46	WDR46	98.4454	-1.73951	0.570856	-3.0472	0.0023098	0.142221241921054
CSF2RA	CSF2RA	80.3363	-1.14125	0.438857	-2.6005	0.00930884	0.223226111217151
GSN-AS1	GSN-AS1	189.137	-1.19916	0.441214	-2.71787	0.00657037	0.202326161132984
CLIP1-AS1	CLIP1-AS1	71.2548	-1.35918	0.651266	-2.08698	0.0368898	0.351584130721824
SMPD3	SMPD3	1322.86	2.07877	0.548802	3.78784	0.000151964	0.0394816729906078
NR1I3	NR1I3	80.8451	-1.30211	0.545428	-2.38731	0.0169722	0.278225296976187
GSG1	GSG1	88.8467	-1.97814	0.623691	-3.17167	0.00151564	0.117793247404049
SYNPO	SYNPO	1607.94	1.08932	0.525442	2.07316	0.0381579	0.35582451169438
LINC00926	LINC00926	958.077	1.03232	0.448488	2.30178	0.0213474	0.296362793636708
IFITM10	IFITM10	89.3923	-1.06617	0.500695	-2.12939	0.0332223	0.336481606034127
SLC5A9	SLC5A9	77.8928	-1.24761	0.626806	-1.99043	0.0465437	0.381056943656702
LPAR6	LPAR6	1132.99	1.25379	0.437181	2.8679	0.0041321	0.175232510240865
ZFP90	ZFP90	680.729	1.08917	0.35912	3.03288	0.00242233	0.142275995607479
SNORD12B	SNORD12B	62.8079	-1.62266	0.727611	-2.23011	0.0257399	0.312385263931746
FKBP1AP1	FKBP1AP1	154.696	-1.26997	0.399916	-3.1756	0.00149529	0.117652405844412
LOC100268168	LOC100268168	80.0605	-1.34645	0.569927	-2.36249	0.0181529	0.284016867544821
SEMA3B	SEMA3B	91.6564	-1.74336	0.715208	-2.43756	0.0147869	0.26512072789521
STK32B	STK32B	183.461	-1.26642	0.342944	-3.69278	0.000221813	0.0474554399268464
LOC100287467	LOC100287467	105.044	-1.07808	0.533012	-2.02262	0.043112	0.370272855799217
MINDY4B	MINDY4B	46.9264	-3.25918	1.03923	-3.13614	0.00171188	0.123469038589148
ARHGEF17	ARHGEF17	182.583	-1.03094	0.321492	-3.20673	0.00134252	0.112378669050477
ID3	ID3	740.971	1.38612	0.456425	3.03691	0.00239015	0.142221241921054
PPARG	PPARG	162.672	-1.21986	0.347451	-3.51089	0.000446605	0.0674904941700801
CCDC13	CCDC13	109.221	-1.08425	0.454952	-2.38321	0.0171623	0.278680420694282
RGL3	RGL3	77.3449	-1.7684	0.693884	-2.54855	0.0108171	0.235716447997363
CCDC153	CCDC153	118.381	-1.21437	0.510456	-2.37899	0.0173599	0.2796533535288
PXN-AS1	PXN-AS1	135.393	-1.0185	0.391849	-2.59921	0.00934393	0.223226111217151
INSL3	INSL3	171.481	-1.33749	0.482147	-2.77404	0.0055365	0.196346342893386
CD19	CD19	1300.31	1.08452	0.383223	2.83	0.00465482	0.181989922633572
HEAT2	HEAT2	247.589	-1.00638	0.447045	-2.25117	0.0243745	0.307304920614281
TMEM119	TMEM119	99.3247	-1.61715	0.679018	-2.38161	0.0172374	0.279496874931855
MKNK1-AS1	MKNK1-AS1	97.1464	-1.14828	0.574849	-1.99754	0.0457667	0.37900773970768
SNORD12	SNORD12	70.204	-1.87349	0.804677	-2.32825	0.0198989	0.291438582076338
SOX6	SOX6	104.054	-1.60937	0.550298	-2.92454	0.00344967	0.163873926953744
P2RY10	P2RY10	1388.5	1.00271	0.344492	2.91069	0.00360631	0.167435704192263
VPS52	VPS52	69.4782	-2.93624	0.815385	-3.60105	0.000316933	0.0591677112333706
C7orf61	C7orf61	116.382	-1.3641	0.605389	-2.25327	0.0242422	0.306600604058774
NANOS3	NANOS3	148.711	-1.63734	0.551478	-2.969	0.0029877	0.158024646650292
CD72	CD72	1160.62	1.09326	0.446415	2.44899	0.0143259	0.262408435419605
LOXL1	LOXL1	94.2359	-1.7155	0.718134	-2.38883	0.0169022	0.277922186205107
NAPSB	NAPSB	3844.42	1.00906	0.484377	2.08321	0.0372324	0.352264784021621
PGM5	PGM5	159.952	-1.53945	0.452009	-3.4058	0.000659708	0.0825422494353011
ZBTB22	ZBTB22	72.5487	-3.86615	0.729223	-5.30175	1.14701e-07	0.000240236812455229
RCVRN	RCVRN	107.239	-1.76354	0.683264	-2.58105	0.00984994	0.229282037790363
ALPK3	ALPK3	97.4202	-1.43648	0.618762	-2.32154	0.0202578	0.292440238541887
CCDC36	CCDC36	90.9294	-1.84764	0.769325	-2.40164	0.0163218	0.273497242393274
RALGPS2	RALGPS2	797.173	1.1783	0.319684	3.68583	0.000227962	0.0482291645447135
LOC100996351	LOC100996351	183.82	-1.4209	0.537695	-2.64257	0.00822792	0.21699451631414
LOC644090	LOC644090	255.084	-1.1013	0.409227	-2.69117	0.00712029	0.208794569268885
PRELID2	PRELID2	357.838	-1.04686	0.500222	-2.0928	0.0363672	0.348976955036281
F12	F12	158.147	-1.05593	0.435512	-2.42457	0.0153265	0.267515390176218
LINC02205	LINC02205	60.7831	-2.83889	1.30564	-2.17433	0.0296803	0.327239153575643
HLA-H	HLA-H	1065.32	1.05562	0.365793	2.88584	0.00390375	0.171547352896418
ADAMTS2	ADAMTS2	208.408	-4.12288	0.798376	-5.16408	2.41621e-07	0.000353900688097115
FLOT1	FLOT1	117.803	-1.5178	0.500321	-3.03365	0.00241618	0.142275995607479
LINC02288	LINC02288	104.895	-1.58845	0.810138	-1.96072	0.0499116	0.389757145766485
LINC02158	LINC02158	138.07	-1.97229	0.659081	-2.99249	0.00276715	0.153362616231572
SLC7A11	SLC7A11	101.629	-2.07752	0.902053	-2.3031	0.0212733	0.295884183857338
SYN2	SYN2	69.1877	-2.73299	0.834968	-3.27316	0.00106351	0.0988942291503688
MIR4298	MIR4298	150.977	-1.79973	0.743131	-2.42182	0.015443	0.267515390176218
TRPV4	TRPV4	270.205	-1.09433	0.392032	-2.79143	0.00524752	0.191614372217289
MS4A1	MS4A1	3456.96	1.76248	0.517717	3.40434	0.000663251	0.0825422494353011
BEND7	BEND7	127.428	-1.48419	0.618673	-2.39899	0.0164402	0.274113695123567
LINC01127	LINC01127	108.652	-1.55003	0.732722	-2.11543	0.034393	0.342421572694667
TMEM92	TMEM92	89.6037	-1.88217	0.941507	-1.9991	0.0455976	0.378400217695355
PTGDR2	PTGDR2	1295.93	1.81302	0.42272	4.28894	1.79524e-05	0.0100538994061616
BACH2	BACH2	1805.14	1.06055	0.456292	2.32428	0.0201105	0.292075617069936
AFF3	AFF3	1510.86	1.06328	0.401962	2.64523	0.00816351	0.216496233143634
OLFML2B	OLFML2B	285.653	-1.27444	0.499719	-2.55031	0.0107628	0.235287316183914
C9orf131	C9orf131	180.652	-1.46058	0.484039	-3.01749	0.00254877	0.145738856044052
MAOB	MAOB	331.558	-2.11973	0.704973	-3.00683	0.00263986	0.149156180723516
MS4A4A	MS4A4A	284.565	-1.34281	0.309215	-4.34264	1.4078e-05	0.0083768540114645
PLD4	PLD4	2391.11	1.16765	0.352342	3.31396	0.000919853	0.0946752700660444
DUSP13	DUSP13	77.8276	-3.52777	1.61339	-2.18656	0.0287747	0.32377883819301
GK3P	GK3P	157.221	-1.3357	0.609019	-2.19321	0.0282925	0.321692611562117
LGALS9C	LGALS9C	184.156	-1.23527	0.591709	-2.08763	0.0368314	0.351532583972431
MIR5194	MIR5194	183.876	-1.86432	0.610876	-3.05187	0.00227418	0.142221241921054
ALOX15B	ALOX15B	379.732	-1.11751	0.435338	-2.56699	0.0102584	0.232511913782765
GCNT7	GCNT7	198.678	-1.49573	0.541601	-2.76167	0.00575058	0.197257169643443
GPR183	GPR183	1265.32	1.18849	0.348245	3.41279	0.000643021	0.0810844723692935
LILRA2	LILRA2	315.853	-1.88518	0.582522	-3.23623	0.0012112	0.107267079380327
LINC00309	LINC00309	119.415	-2.78	0.862213	-3.22426	0.00126301	0.108595799876683
LINC00671	LINC00671	117.524	-2.04124	0.747346	-2.73132	0.00630809	0.19985428064128
FCRLA	FCRLA	2851.06	1.09876	0.4598	2.38965	0.0168646	0.277543622403773
LOC105370203	LOC105370203	161.752	-1.37948	0.614314	-2.24556	0.0247321	0.308817490949692
PDLIM4	PDLIM4	144.985	-2.34021	0.703594	-3.32608	0.000880752	0.0946094465552563
SPATC1	SPATC1	161.778	-1.3228	0.565009	-2.34121	0.0192216	0.289021586804121
TAS1R1	TAS1R1	178.265	-2.05138	0.573834	-3.57487	0.000350404	0.0617781866003855
LINC00937	LINC00937	196.749	-1.28942	0.540582	-2.38524	0.0170681	0.278225296976187
CFAP58-DT	CFAP58-DT	191.171	-1.9013	0.836791	-2.27213	0.0230785	0.303505985067696
IGSF9	IGSF9	172.439	-1.99203	0.719973	-2.76681	0.00566078	0.196512442088364
FCGBP	FCGBP	1193.13	1.26626	0.524435	2.41452	0.0157559	0.269956122721213
MMP8	MMP8	870.596	-3.04801	1.29829	-2.34772	0.0188887	0.288160872256607
ALOX5	ALOX5	197.833	-1.02308	0.504457	-2.02809	0.042551	0.369340681831524
RAB15	RAB15	724.315	-1.20862	0.358512	-3.37122	0.000748356	0.0890590196376965
FAS-AS1	FAS-AS1	241.555	-1.46199	0.672135	-2.17514	0.0296196	0.326774812642771
MYO10	MYO10	211.677	-1.39321	0.453862	-3.06968	0.00214286	0.139733297512245
TBC1D30	TBC1D30	264.848	-1.05052	0.426355	-2.46396	0.0137412	0.259827149939863
FCRL3	FCRL3	2173.26	1.0389	0.476997	2.17801	0.0294054	0.326286293325244
RNASE1	RNASE1	286.668	-1.56601	0.656962	-2.38372	0.0171386	0.278680420694282
TCL1A	TCL1A	2507.96	1.165	0.575314	2.02498	0.0428697	0.369340681831524
LINC01991	LINC01991	113.975	-4.07683	1.6979	-2.4011	0.0163458	0.273497242393274
EFCAB2	EFCAB2	324.212	-1.03412	0.37984	-2.7225	0.00647899	0.202256164333137
GPER1	GPER1	343.73	-1.15196	0.494199	-2.33097	0.0197551	0.290244239027246
TNFAIP6	TNFAIP6	210.706	-2.06849	1.02415	-2.01972	0.0434126	0.371347273530539
UPB1	UPB1	225.547	-1.36642	0.595983	-2.29272	0.0218643	0.297871914736566
SKA3	SKA3	494.763	-1.00204	0.261374	-3.83375	0.000126204	0.0359525045380206
HTRA1	HTRA1	197.072	-2.23727	0.461874	-4.8439	1.27318e-06	0.00127592383242762
C5orf66	C5orf66	481.747	-1.06873	0.277617	-3.84965	0.000118287	0.0359525045380206
SERINC2	SERINC2	560.107	-1.73897	0.588127	-2.9568	0.00310849	0.158862402217809
ST20	ST20	220.531	-1.49257	0.626979	-2.38057	0.0172858	0.279613345992629
SPIB	SPIB	2954.39	1.05078	0.433643	2.42314	0.0153868	0.267515390176218
APOA2	APOA2	239.657	-1.64704	0.546565	-3.01344	0.00258303	0.147255742362726
NR4A1	NR4A1	2595.48	1.30362	0.654141	1.99287	0.0462757	0.379990979641182
MIR4420	MIR4420	270.512	-1.54475	0.594417	-2.59877	0.00935586	0.223226111217151
LINC01270	LINC01270	173.453	-2.00349	0.844077	-2.37358	0.0176164	0.281381986832548
ADORA2A	ADORA2A	262.478	-1.87077	0.767286	-2.43816	0.0147622	0.26512072789521
RILPL1	RILPL1	317.699	-1.01689	0.451353	-2.25299	0.0242601	0.306600604058774
GAS6	GAS6	533.924	-1.23299	0.296816	-4.15404	3.26662e-05	0.0159486241415642
LOC101927851	LOC101927851	236.707	-1.64813	0.742721	-2.21904	0.026484	0.314586036596124
ID1	ID1	437.02	-1.69612	0.759919	-2.23198	0.0256166	0.31215054403243
DACH1	DACH1	317.331	-1.04788	0.480963	-2.17872	0.0293525	0.325889933005741
GIMAP7	GIMAP7	2191.94	1.09714	0.483833	2.2676	0.0233535	0.303505985067696
RPS9	RPS9	357.176	-1.27068	0.586246	-2.16748	0.0301984	0.328409468423761
TMEM88	TMEM88	269.375	-1.25576	0.623016	-2.01562	0.0438402	0.373300933719084
RAPGEFL1	RAPGEFL1	373.414	-1.06069	0.439785	-2.41184	0.0158724	0.270944976624311
SERPINB2	SERPINB2	370.469	-1.1377	0.523517	-2.17319	0.029766	0.327319150745851
TMEM45B	TMEM45B	263.095	-1.59786	0.660031	-2.42089	0.0154825	0.267515390176218
COL6A3	COL6A3	765.726	-1.60028	0.541138	-2.95724	0.00310406	0.158862402217809
WHAMMP1	WHAMMP1	613.463	-1.55196	0.539255	-2.87796	0.00400252	0.172716643266724
CD79B	CD79B	5160.11	1.08549	0.418425	2.59424	0.00948002	0.22502054246997
BIN3-IT1	BIN3-IT1	362.086	-1.55569	0.539237	-2.88499	0.00391424	0.171547352896418
LRRN1	LRRN1	220.168	-2.04177	0.825156	-2.47441	0.0133457	0.256942112868603
SIGLEC12	SIGLEC12	356.235	-2.6752	0.540985	-4.94505	7.61255e-07	0.000905940525514993
DAAM2	DAAM2	196.688	-3.39377	1.13973	-2.9777	0.00290416	0.155138245434553
DLGAP1-AS2	DLGAP1-AS2	214.784	-2.66033	1.07908	-2.46536	0.0136876	0.259427146494479
ARG1	ARG1	295.304	-2.75393	1.02723	-2.68093	0.00734188	0.211166828936842
HYAL1	HYAL1	296.948	-1.41996	0.718336	-1.97673	0.0480716	0.385091043547253
LINC02289	LINC02289	236.172	-2.76183	1.29444	-2.13361	0.0328743	0.33491694464989
LOC100128276	LOC100128276	318.753	-1.90629	0.814944	-2.33917	0.0193266	0.289021586804121
BMX	BMX	226.218	-2.81653	1.20107	-2.34502	0.0190263	0.288251855975623
LOC643072	LOC643072	521.994	-1.07539	0.463145	-2.32193	0.0202365	0.292354305912077
EIF3E	EIF3E	4797.68	1.01937	0.358069	2.84686	0.00441525	0.178550392786014
FOSL1	FOSL1	456.015	-1.44824	0.584246	-2.47881	0.0131821	0.25597183011103
MAK	MAK	386.839	-1.44379	0.672219	-2.14779	0.0317302	0.33023625775691
SLFN5	SLFN5	3350.43	1.03356	0.34626	2.98492	0.00283652	0.154594360168103
PI3	PI3	1444.24	-2.84664	1.19425	-2.38361	0.0171438	0.278680420694282
GPR84	GPR84	500.6	-1.26525	0.465299	-2.71921	0.00654386	0.202326161132984
FKBP9	FKBP9	587.142	-1.11991	0.401354	-2.79034	0.00526531	0.191695532056718
ZMYND15	ZMYND15	420.224	-1.62018	0.551176	-2.93949	0.00328751	0.162141748606286
TMEM132A	TMEM132A	503.692	-1.38919	0.493916	-2.8126	0.00491431	0.186030521516482
CEP295NL	CEP295NL	580.425	-1.14069	0.549351	-2.07644	0.0378534	0.354546925769892
CASP5	CASP5	429.585	-1.45652	0.658646	-2.21138	0.0270094	0.317069127381192
LINC01093	LINC01093	267.027	-2.85415	1.23038	-2.31973	0.0203557	0.292964962484523
DLGAP1-AS1	DLGAP1-AS1	602.733	-1.08233	0.42932	-2.52104	0.0117009	0.242697635503365
MERTK	MERTK	904.793	-1.02596	0.337357	-3.04117	0.00235661	0.142221241921054
SLPI	SLPI	675.095	-2.74966	0.699392	-3.9315	8.44187e-05	0.0303286194204933
RBPMS2	RBPMS2	1436.66	-1.30204	0.565124	-2.30399	0.021223	0.295884183857338
LINC01506	LINC01506	545.882	-1.76479	0.699746	-2.52204	0.0116677	0.242477291983554
ABCA13	ABCA13	567.812	-2.04416	0.772148	-2.64736	0.00811226	0.216035741071556
MBOAT7	MBOAT7	484.773	-1.69128	0.766519	-2.20644	0.0273532	0.31913726568363
IL1R1	IL1R1	582.823	-1.22179	0.62038	-1.96942	0.0489045	0.387648873752774
MIR29B2CHG	MIR29B2CHG	896.515	-1.20431	0.532993	-2.25952	0.0238511	0.306600604058774
KAZN	KAZN	378.308	-2.46208	1.18491	-2.07787	0.0377216	0.354345034742474
NEIL3	NEIL3	843.544	-1.19821	0.442513	-2.70774	0.00677424	0.203772862951862
VSIG4	VSIG4	877.95	-1.55183	0.458277	-3.38623	0.000708598	0.0853950839799764
WAKMAR2	WAKMAR2	717.602	-1.19878	0.610204	-1.96455	0.0494665	0.388841600921454
SH3RF3	SH3RF3	490.106	-1.39769	0.594078	-2.3527	0.0186374	0.287115872191653
MARCO	MARCO	1545.83	-1.43497	0.507644	-2.82673	0.00470266	0.183107204176895
CAMP	CAMP	1719.31	-2.2651	1.14207	-1.98334	0.0473295	0.383652970111677
GALNT14	GALNT14	356.136	-2.72496	1.09827	-2.48113	0.0130965	0.254900542640647
LOC101928143	LOC101928143	649.421	-1.34257	0.612475	-2.19204	0.0283764	0.321692611562117
SEMA6B	SEMA6B	447.772	-2.34279	0.680835	-3.44106	0.000579442	0.0750555300273345
PTPRN2	PTPRN2	775.178	-1.29955	0.498647	-2.60616	0.00915641	0.223129591502886
GADD45A	GADD45A	680.231	-1.21731	0.489863	-2.48499	0.0129555	0.254352475969065
GSTO2	GSTO2	568.949	-1.95282	0.681716	-2.86456	0.00417584	0.175259727194029
RAB36	RAB36	594.669	-1.44837	0.597887	-2.42248	0.0154149	0.267515390176218
PLEKHG6	PLEKHG6	664.355	-1.24586	0.591194	-2.10736	0.0350864	0.343949661491848
SLC30A1	SLC30A1	1041.29	-1.15704	0.436121	-2.65303	0.00797718	0.214457820035752
ACP6	ACP6	714.721	-1.21821	0.537218	-2.26763	0.0233521	0.303505985067696
KCNE1	KCNE1	488.779	-1.95042	0.663973	-2.9375	0.00330873	0.162141748606286
ECHDC3	ECHDC3	563.65	-1.37814	0.622006	-2.21564	0.0267159	0.316396364444165
MT1X	MT1X	1043.73	-1.79155	0.408996	-4.38036	1.18484e-05	0.00752018346769757
OPLAH	OPLAH	775.807	-1.14136	0.572913	-1.99221	0.046348	0.380065943469648
FMN1	FMN1	881.43	-1.01086	0.460887	-2.19328	0.028287	0.321692611562117
TAPBP	TAPBP	1347.98	-1.05681	0.282916	-3.73543	0.000187398	0.0434053379727283
BTBD19	BTBD19	615.666	-1.853	0.738519	-2.50908	0.0121046	0.246507412311295
LY96	LY96	1061.5	-1.0734	0.514441	-2.08653	0.0369307	0.351584130721824
SLC26A8	SLC26A8	570.479	-1.96099	0.989647	-1.9815	0.0475347	0.383683292484618
TPM1	TPM1	1974.75	-1.28085	0.534958	-2.39429	0.0166525	0.276599047249318
HTATSF1P2	HTATSF1P2	1016.72	-1.17452	0.570153	-2.06001	0.0393975	0.358758959853927
ANAPC15	ANAPC15	1004.69	-1.16564	0.465838	-2.50224	0.012341	0.2499831397865
S100P	S100P	807.757	-3.17383	0.650069	-4.88229	1.0486e-06	0.00117448813138141
TPST1	TPST1	707.035	-1.89919	0.630843	-3.01055	0.00260772	0.147778480086008
C3orf62	C3orf62	994.44	-1.12493	0.521201	-2.15835	0.0309007	0.328409468423761
C3orf86	C3orf86	618.468	-1.87464	0.765569	-2.44868	0.014338	0.262408435419605
ITPRIP-AS1	ITPRIP-AS1	859.678	-2.16413	0.609235	-3.55221	0.000382015	0.0632328954277619
IL7R	IL7R	12528.7	1.07292	0.495665	2.1646	0.0304182	0.328409468423761
MT1E	MT1E	893.575	-2.83832	1.02996	-2.75575	0.00585568	0.197725823923903
UBTD1	UBTD1	1487.3	-1.00376	0.361003	-2.78047	0.00542802	0.194588711237291
LINC01973	LINC01973	765.57	-2.48845	1.14322	-2.1767	0.0295027	0.326415133788624
KLHL2	KLHL2	1012.94	-1.16291	0.55456	-2.09699	0.0359942	0.347196247244977
MIR223	MIR223	1000.3	-1.43566	0.552075	-2.60047	0.00930953	0.223226111217151
PTGER2	PTGER2	2344.02	-1.00245	0.292033	-3.43266	0.000597689	0.07687191955765
TGM3	TGM3	622.67	-2.91915	1.40902	-2.07176	0.0382879	0.356416676072
MIR3945	MIR3945	626.747	-2.8149	1.26576	-2.22387	0.0261571	0.312849726727446
KLLN	KLLN	718.619	-1.81762	0.787304	-2.30867	0.0209619	0.294070570933939
ST6GALNAC2	ST6GALNAC2	1546.57	-1.24581	0.61273	-2.03321	0.0420314	0.367736367628834
OASL	OASL	2489.77	-1.03371	0.461942	-2.23774	0.025238	0.310036615302819
MPZ	MPZ	1116.73	-1.2572	0.563587	-2.23071	0.0257003	0.312385263931746
FCGR1B	FCGR1B	1289.25	-1.15493	0.51702	-2.23382	0.0254948	0.311932545193642
TSPAN16	TSPAN16	983.792	-1.46941	0.677363	-2.16931	0.0300588	0.328383299714891
ADORA2A-AS1	ADORA2A-AS1	1113.42	-2.13341	1.07066	-1.9926	0.0463048	0.379990979641182
LINC01303	LINC01303	753.348	-2.33668	0.996499	-2.34489	0.0190328	0.288251855975623
PNPLA1	PNPLA1	1055.47	-1.50842	0.564158	-2.67376	0.00750067	0.212375023340707
AS-PTPRE	AS-PTPRE	1225.66	-1.57457	0.699256	-2.25179	0.0243358	0.307076489082269
TCTEX1D4	TCTEX1D4	1026.21	-1.96168	0.67699	-2.89765	0.00375975	0.170451111532876
RAB20	RAB20	1310.64	-1.1005	0.454924	-2.41907	0.0155601	0.268393907031939
ORM1	ORM1	869.996	-3.39503	0.984788	-3.44747	0.00056586	0.0750555300273345
SH3BP5	SH3BP5	1221.88	-1.2192	0.49949	-2.44088	0.0146513	0.264573473644914
FCAR	FCAR	865.308	-2.29779	0.776346	-2.95975	0.00307891	0.158862402217809
PTCSC1	PTCSC1	1257.18	-1.37459	0.540347	-2.5439	0.0109621	0.236209754887371
SH3PXD2B	SH3PXD2B	1187.96	-2.57806	0.482397	-5.34429	9.07744e-08	0.000240236812455229
F2RL1	F2RL1	1259.99	-1.49334	0.624902	-2.38973	0.016861	0.277543622403773
NECTIN2	NECTIN2	1296.61	-1.41176	0.528912	-2.66918	0.00760368	0.212500333329591
REPS2	REPS2	1984.47	-1.05549	0.516728	-2.04265	0.0410873	0.363997226287258
CXCL1	CXCL1	1279.88	-2.8065	1.208	-2.32326	0.0201653	0.292075617069936
NPL	NPL	2406.02	-1.00245	0.408729	-2.4526	0.014183	0.262117723251394
MAFF	MAFF	2059.05	-1.48747	0.656699	-2.26507	0.0235081	0.304429538726226
GPR27	GPR27	1308.12	-1.60674	0.643705	-2.49608	0.0125574	0.251621304799081
CA4	CA4	961.343	-3.02631	1.30725	-2.31502	0.0206117	0.293603639707086
MXD3	MXD3	1523.77	-1.41963	0.624132	-2.27457	0.0229315	0.302800822059462
ZNF429	ZNF429	1316.87	-1.95991	0.717082	-2.73318	0.00627258	0.19985428064128
FCGR1A	FCGR1A	2757.03	-1.03863	0.311033	-3.3393	0.000839896	0.0945762252697068
HBEGF	HBEGF	1727.66	-2.01349	0.772093	-2.60783	0.00911188	0.223129591502886
SESN2	SESN2	2239.39	-1.04067	0.424305	-2.45264	0.0141811	0.262117723251394
DNAH17	DNAH17	1364.53	-1.42673	0.72264	-1.97433	0.0483439	0.385671677222417
HAUS4	HAUS4	2510.32	-1.0565	0.384377	-2.7486	0.0059851	0.197725823923903
MPZL1	MPZL1	2842.96	-1.09036	0.399353	-2.73032	0.0063273	0.200077494829762
RFX2	RFX2	1948.78	-1.16588	0.559439	-2.08402	0.0371581	0.352264784021621
CMTM2	CMTM2	1385.27	-2.30354	1.0081	-2.28503	0.0223112	0.300224768495824
H3P6	H3P6	3919.97	-1.52969	0.444151	-3.44407	0.000573025	0.0750555300273345
XKR8	XKR8	3145.83	-1.10912	0.420338	-2.63865	0.00832373	0.217112567761467
DHRS13	DHRS13	1526.61	-1.57767	0.641664	-2.45872	0.0139433	0.261279205350926
TXN	TXN	2734.33	-1.12013	0.420939	-2.66103	0.00779013	0.213383259768054
SIPA1L2	SIPA1L2	1854.42	-1.34215	0.622682	-2.15543	0.0311283	0.328814416334692
GPAT3	GPAT3	2424.2	-1.15959	0.494218	-2.34631	0.0189602	0.288251855975623
CYSTM1	CYSTM1	1841.49	-1.93081	0.626319	-3.08279	0.00205071	0.137008990672616
THBD	THBD	2056.17	-2.12499	0.608381	-3.49285	0.000477886	0.0699956577908523
MTARC1	MTARC1	3392.47	-1.40011	0.411713	-3.4007	0.000672145	0.0831058671860997
CCDC71L	CCDC71L	2604.93	-1.12567	0.502509	-2.2401	0.0250843	0.309162223971404
PLB1	PLB1	3643.28	-1.15334	0.351392	-3.2822	0.00103	0.0988942291503688
KIAA1324	KIAA1324	2836.66	-1.69784	0.726812	-2.33601	0.0194905	0.289021586804121
GYG1	GYG1	3137.2	-1.01305	0.439534	-2.30482	0.0211767	0.295836422157501
NRBF2	NRBF2	2884.03	-1.30712	0.621515	-2.10312	0.0354552	0.344514440400749
CDKN2D	CDKN2D	4502.43	-1.12734	0.399605	-2.82114	0.00478539	0.184265738786366
LILRB3	LILRB3	2006.31	-3.33703	1.23592	-2.70005	0.006933	0.206590473983688
PEAK3	PEAK3	3052.46	-1.31855	0.534274	-2.46792	0.0135902	0.259319759946811
TP53INP2	TP53INP2	3399.22	-1.43228	0.651208	-2.19942	0.0278482	0.32039970536041
MANSC1	MANSC1	2096.12	-3.10011	1.05979	-2.92522	0.00344215	0.163873926953744
AFF2	AFF2	3214.19	-1.8981	0.636109	-2.98392	0.00284585	0.154594360168103
IMPA2	IMPA2	4775.1	-1.14735	0.35176	-3.26174	0.00110729	0.0999203773717932
PLSCR1	PLSCR1	3248.98	-1.37859	0.499591	-2.75943	0.00579018	0.197725823923903
GABARAPL1	GABARAPL1	4114.8	-1.28539	0.492196	-2.61155	0.00901341	0.222599563520173
NCF4	NCF4	3628.68	-1.21649	0.578449	-2.10303	0.0354635	0.344514440400749
CEACAM1	CEACAM1	2590.54	-2.44497	0.708259	-3.45208	0.000556289	0.0750555300273345
CLEC4E	CLEC4E	3707.08	-1.3716	0.581464	-2.35888	0.0183303	0.285328405035389
NFIL3	NFIL3	3700.31	-1.50682	0.664438	-2.26781	0.0233406	0.303505985067696
PGLYRP1	PGLYRP1	2855.79	-3.06371	1.03034	-2.9735	0.00294422	0.15615838357021
PIM3	PIM3	6935.99	-1.13314	0.489269	-2.31599	0.0205587	0.293603639707086
HLX	HLX	3280.64	-1.29366	0.594751	-2.17512	0.029621	0.326774812642771
BCL3	BCL3	4928.05	-1.02509	0.490384	-2.09039	0.0365826	0.349332274250133
IGSF6	IGSF6	6289.09	-1.03088	0.37817	-2.72598	0.00641105	0.201440346339925
KIF1B	KIF1B	4396.93	-1.1116	0.453794	-2.44957	0.0143028	0.262408435419605
PGS1	PGS1	3799.77	-1.09216	0.547708	-1.99406	0.046146	0.379666077494951
MKNK1	MKNK1	4470.41	-1.19532	0.434979	-2.74799	0.00599616	0.197725823923903
JMJD6	JMJD6	5018.7	-1.24888	0.517302	-2.41421	0.0157692	0.269956122721213
PLPPR2	PLPPR2	6219.59	-1.02221	0.421883	-2.42297	0.0153942	0.267515390176218
TBKBP1	TBKBP1	3625.73	-2.07697	0.559519	-3.71207	0.000205575	0.0455157688383892
IL18RAP	IL18RAP	2509.9	-2.74672	1.04888	-2.61872	0.00882602	0.221805485569631
MRVI1	MRVI1	4238.63	-1.37787	0.616496	-2.235	0.0254175	0.311638381200769
C1RL	C1RL	5979.64	-1.25499	0.408761	-3.07022	0.00213898	0.139733297512245
KREMEN1	KREMEN1	3076.12	-1.9828	0.989982	-2.00287	0.0451915	0.377077748690532
WWC3	WWC3	6251.19	-1.10175	0.420719	-2.61874	0.00882564	0.221805485569631
PDLIM7	PDLIM7	6103.15	-1.15544	0.48814	-2.36703	0.0179316	0.282565194736891
QPCT	QPCT	4659.89	-1.52352	0.572531	-2.66103	0.00779022	0.213383259768054
CXCL16	CXCL16	6633.6	-1.29647	0.366554	-3.5369	0.000404849	0.0657690065585777
RGL4	RGL4	4215.46	-1.81602	0.561922	-3.23181	0.0012301	0.107669672263024
AATK	AATK	4260.73	-1.59351	0.757039	-2.10493	0.0352974	0.344311990526178
PER1	PER1	7152.13	-1.19901	0.468464	-2.55944	0.010484	0.232981965425192
SIGLEC5	SIGLEC5	5210.44	-1.28885	0.579296	-2.22486	0.0260905	0.312642395207306
PFKFB4	PFKFB4	5860.96	-1.11607	0.497571	-2.24304	0.0248941	0.308817490949692
CDA	CDA	6862.86	-1.53262	0.423532	-3.61867	0.000296117	0.0584379554888543
KLF10	KLF10	12157.4	-1.29972	0.463316	-2.80526	0.00502763	0.188076725636832
PLK3	PLK3	5711.32	-1.54643	0.545261	-2.83614	0.00456629	0.180170773352906
C17orf107	C17orf107	3830.9	-2.12483	1.08118	-1.96529	0.0493812	0.388481949007571
BST1	BST1	7682.17	-1.04626	0.389574	-2.68564	0.00723904	0.210942844275951
TOB1	TOB1	6436.22	-1.3471	0.450354	-2.99121	0.00277875	0.153362616231572
IL1RN	IL1RN	8122.85	-1.24308	0.435792	-2.85246	0.00433821	0.178550392786014
BCL2A1	BCL2A1	6274.33	-1.50256	0.701484	-2.14197	0.032196	0.331913853808864
RALB	RALB	7121.1	-1.03377	0.462955	-2.23298	0.02555	0.311932545193642
PLAUR	PLAUR	9883.49	-1.24099	0.429615	-2.8886	0.00386961	0.171547352896418
IL1R2	IL1R2	3507.5	-2.6816	1.18684	-2.25944	0.0238563	0.306600604058774
LTB4R	LTB4R	6141.12	-1.2158	0.532696	-2.28235	0.0224687	0.300957260827485
ADM	ADM	4057.87	-2.50351	0.954043	-2.6241	0.00868778	0.221805485569631
DGAT2	DGAT2	5376.6	-1.58311	0.752958	-2.10252	0.0355079	0.344514440400749
F5	F5	7473.22	-1.19641	0.487646	-2.45345	0.0141495	0.262117723251394
CD163	CD163	10856.8	-1.19126	0.315589	-3.77474	0.000160175	0.0406653160028142
CHMP2A	CHMP2A	10933.6	-1.09389	0.317364	-3.44679	0.000567291	0.0750555300273345
MYL9	MYL9	21517.5	-1.35945	0.526433	-2.58239	0.00981192	0.229282037790363
CCNJL	CCNJL	4820.54	-2.33108	1.06686	-2.185	0.028889	0.324002147880575
RBM47	RBM47	7580.17	-1.3388	0.50549	-2.64852	0.00808452	0.215900784129859
LRRC4	LRRC4	5327.08	-1.83523	0.75356	-2.43541	0.0148747	0.265694019654627
TBC1D14	TBC1D14	8287.76	-1.06492	0.464498	-2.29262	0.0218699	0.297871914736566
NDEL1	NDEL1	7866.35	-1.38007	0.514216	-2.68383	0.00727848	0.210942844275951
ARHGEF40	ARHGEF40	10199.2	-1.11727	0.416659	-2.68149	0.00732941	0.211166828936842
POR	POR	8582.29	-1.00449	0.46852	-2.14397	0.0320351	0.331615797579663
TP53I11	TP53I11	7573.78	-1.20841	0.546446	-2.21139	0.0270086	0.317069127381192
FPR2	FPR2	6308.31	-1.60288	0.707702	-2.26491	0.0235185	0.304429538726226
MARCKS	MARCKS	11352	-1.17243	0.454221	-2.58119	0.00984618	0.229282037790363
HIP1	HIP1	7897.34	-1.43123	0.563827	-2.53843	0.0111352	0.236931226530465
SLC25A44	SLC25A44	9118.75	-1.28088	0.488522	-2.62196	0.00874266	0.221805485569631
IRS2	IRS2	7860.14	-1.2865	0.613477	-2.09707	0.0359877	0.347196247244977
RNF24	RNF24	10359.2	-1.15023	0.557539	-2.06305	0.0391074	0.358346866185785
CKAP4	CKAP4	13067.5	-1.20886	0.386633	-3.12663	0.00176822	0.124698496320183
NFKBIZ	NFKBIZ	11550.4	-1.04092	0.481033	-2.16393	0.0304695	0.328409468423761
CEBPB	CEBPB	9130.13	-1.07889	0.52422	-2.05808	0.0395823	0.359396693487457
CD55	CD55	10856.5	-1.08649	0.473677	-2.29373	0.0218058	0.297871914736566
UBN1	UBN1	12119.5	-1.02949	0.458889	-2.24344	0.0248682	0.308817490949692
PACSIN2	PACSIN2	11751.9	-1.04736	0.424855	-2.46522	0.0136928	0.259427146494479
HSPA5	HSPA5	18244.4	-1.12237	0.300931	-3.72965	0.000191747	0.0434650409839592
FAM53C	FAM53C	10575.1	-1.32057	0.495482	-2.66523	0.00769361	0.212500333329591
APMAP	APMAP	9551.97	-1.29988	0.498346	-2.60838	0.00909715	0.223129591502886
GLT1D1	GLT1D1	10596.7	-1.51114	0.547952	-2.75779	0.00581935	0.197725823923903
UBALD2	UBALD2	14629.1	-1.34736	0.376431	-3.5793	0.000344513	0.0613072037151565
RFLNB	RFLNB	17175.2	-1.02657	0.383278	-2.67839	0.0073977	0.211500873953588
VMP1	VMP1	16630	-1.06459	0.472474	-2.25323	0.0242449	0.306600604058774
MX2	MX2	16338.4	-1.08945	0.398428	-2.73437	0.00625	0.199839570128092
FKBP5	FKBP5	10863.7	-1.40364	0.547757	-2.56252	0.0103917	0.232511913782765
RTN3	RTN3	16257.1	-1.13095	0.411278	-2.74984	0.00596247	0.197725823923903
LOC284454	LOC284454	14121.8	-1.73214	0.633327	-2.73498	0.00623841	0.199839570128092
B4GALT5	B4GALT5	11927.6	-1.50661	0.512522	-2.9396	0.00328639	0.162141748606286
FRAT2	FRAT2	13455.7	-1.18731	0.576755	-2.0586	0.0395322	0.359176677778286
MSL1	MSL1	15431.1	-1.37561	0.473787	-2.90344	0.00369083	0.169185131159853
PADI4	PADI4	13555.6	-1.44973	0.580671	-2.49664	0.0125375	0.251556338896606
FOSB	FOSB	15678.7	-2.15102	0.740037	-2.90664	0.00365337	0.168435542571862
ITPRIP	ITPRIP	15154.7	-1.49989	0.517468	-2.89852	0.00374927	0.170451111532876
CRISPLD2	CRISPLD2	12890.7	-1.54724	0.60853	-2.54259	0.0110035	0.236209754887371
NUMB	NUMB	17540.6	-1.05191	0.439085	-2.39568	0.0165896	0.275879310557097
MTMR3	MTMR3	18176.8	-1.02379	0.449508	-2.27758	0.0227516	0.30231269292109
ZDHHC18	ZDHHC18	15219.2	-1.40226	0.647397	-2.166	0.0303113	0.328409468423761
MSRB1	MSRB1	15264.3	-1.31163	0.558292	-2.34937	0.0188053	0.288160872256607
GLIPR2	GLIPR2	23783.1	-1.02203	0.342663	-2.98262	0.0028579	0.154594360168103
TNFAIP3	TNFAIP3	15526.8	-1.65359	0.568789	-2.90722	0.00364659	0.168435542571862
PLBD1	PLBD1	19609.2	-1.42268	0.404921	-3.51347	0.000442297	0.0673742585013922
CR1	CR1	14271.5	-1.5901	0.601276	-2.64453	0.00818035	0.216636963281241
CSRNP1	CSRNP1	17388.4	-1.77207	0.658573	-2.69078	0.00712863	0.208794569268885
MIDN	MIDN	23625.2	-1.08946	0.477456	-2.2818	0.0225012	0.300957260827485
PADI2	PADI2	17092.4	-1.86398	0.595916	-3.12792	0.00176048	0.124698496320183
CHST15	CHST15	22118	-1.08152	0.462878	-2.33652	0.0194641	0.289021586804121
KLF6	KLF6	24925.5	-1.20043	0.437183	-2.74583	0.00603575	0.197771627341948
ALOX5AP	ALOX5AP	17437.4	-1.49768	0.602867	-2.48425	0.0129823	0.254352475969065
BCL6	BCL6	20453.8	-1.45189	0.602335	-2.41043	0.0159335	0.270944976624311
SLC6A6	SLC6A6	28230.5	-1.09849	0.477678	-2.29964	0.0214688	0.296436919054995
NFE2	NFE2	23516.6	-1.30674	0.456594	-2.86194	0.00421056	0.175440435769076
LRG1	LRG1	11367.1	-3.13256	1.20155	-2.6071	0.0091313	0.223129591502886
DOK3	DOK3	25042.1	-1.08689	0.469123	-2.31686	0.0205115	0.293432574499599
PYGL	PYGL	19517	-1.61393	0.558436	-2.89009	0.00385137	0.171342376715031
TALDO1	TALDO1	33480.9	-1.0589	0.36681	-2.88678	0.00389202	0.171547352896418
HRH2	HRH2	23910.3	-1.35405	0.487119	-2.77971	0.00544078	0.194588711237291
ACTN1	ACTN1	33301.2	-1.03122	0.394357	-2.61495	0.00892406	0.221805485569631
TUBA4A	TUBA4A	33160.1	-1.0697	0.361846	-2.95623	0.00311421	0.158862402217809
ITGB3	ITGB3	58110.2	-1.07058	0.507868	-2.10799	0.0350315	0.343949661491848
VNN2	VNN2	19156.6	-1.9506	0.709932	-2.74758	0.00600361	0.197725823923903
R3HDM4	R3HDM4	27432.5	-1.3273	0.474251	-2.79874	0.00513029	0.188548607450708
STAT3	STAT3	32992.1	-1.06855	0.376801	-2.83586	0.00457027	0.180170773352906
SLC11A1	SLC11A1	25896	-1.34803	0.538235	-2.50454	0.012261	0.248892537575411
SIRPA	SIRPA	35356.3	-1.02954	0.397634	-2.58916	0.00962102	0.225886292746328
GAB2	GAB2	29295.7	-1.39347	0.469621	-2.96722	0.0030051	0.158066439064439
TRIB1	TRIB1	16404.6	-2.79296	0.75317	-3.70828	0.000208674	0.0456707161259172
TSC22D3	TSC22D3	33840.2	-1.20929	0.451907	-2.67597	0.00745143	0.2117653135286
SERPINA1	SERPINA1	36034	-1.3048	0.390914	-3.33782	0.000844386	0.0945762252697068
TREM1	TREM1	25817.9	-1.79041	0.711821	-2.51525	0.0118949	0.244781196064348
BASP1	BASP1	17424.2	-2.4224	0.955981	-2.53394	0.0112787	0.238880629824408
PHC2	PHC2	22696.5	-1.78038	0.611596	-2.91104	0.00360229	0.167435704192263
SLC2A3	SLC2A3	24134.1	-1.66564	0.621443	-2.68027	0.00735621	0.211166828936842
NIBAN1	NIBAN1	25255.3	-1.82394	0.693276	-2.63089	0.00851607	0.219964638952284
AQP9	AQP9	25556.3	-2.08652	1.00786	-2.07025	0.0384288	0.356416676072
IFITM3	IFITM3	42514.9	-1.72482	0.590927	-2.91884	0.00351335	0.165179486914593
S100A12	S100A12	33178.4	-1.99521	0.579564	-3.4426	0.000576154	0.0750555300273345
TLE3	TLE3	34200.3	-1.34733	0.559585	-2.40774	0.0160517	0.271286261106598
PGD	PGD	47191.2	-1.12549	0.399588	-2.81662	0.00485312	0.185164963084753
IFITM2	IFITM2	41265.7	-1.44029	0.573534	-2.51126	0.0120301	0.246041200070614
XPO6	XPO6	36449.5	-1.26335	0.599602	-2.10698	0.0351193	0.343949661491848
C5AR1	C5AR1	43199.2	-1.61256	0.525941	-3.06606	0.00216902	0.140423341227847
SRGN	SRGN	53381.1	-1.02017	0.476674	-2.14018	0.0323402	0.332346753880458
CSF2RB	CSF2RB	42362.4	-1.14589	0.583576	-1.96357	0.0495802	0.389140867682908
TUBA1A	TUBA1A	43450.2	-1.78828	0.435877	-4.10271	4.08345e-05	0.0179500876451316
SMAP2	SMAP2	57731.1	-1.00353	0.39535	-2.53833	0.0111382	0.236931226530465
ARRB2	ARRB2	61119.4	-1.03771	0.342005	-3.03419	0.0024118	0.142275995607479
LITAF	LITAF	38657.9	-1.60799	0.600239	-2.67892	0.00738609	0.211486384590845
ALPL	ALPL	24273	-3.02361	1.33971	-2.25691	0.0240138	0.306600604058774
MMP9	MMP9	21977.3	-4.09057	1.31493	-3.11087	0.00186536	0.127510735609731
ZFP36	ZFP36	72120.5	-1.35341	0.446163	-3.03345	0.00241773	0.142275995607479
FCGR2A	FCGR2A	51881.5	-1.68042	0.549623	-3.05741	0.0022326	0.141703365625166
FLOT2	FLOT2	56172.5	-1.27911	0.470722	-2.71733	0.00658115	0.202326161132984
CXCR2	CXCR2	38458.1	-2.58287	1.1224	-2.30121	0.02138	0.296362793636708
NFKBIA	NFKBIA	71382.2	-1.98386	0.54042	-3.67095	0.000241647	0.050562718515894
SELL	SELL	77461.5	-1.01054	0.439996	-2.29669	0.0216364	0.297457793562147
DYSF	DYSF	54434.3	-1.81118	0.629445	-2.87743	0.00400928	0.172716643266724
FPR1	FPR1	66935.5	-1.66548	0.579225	-2.87536	0.00403572	0.173072453181302
PPP1R15A	PPP1R15A	79325.5	-2.42224	0.587281	-4.12449	3.71552e-05	0.0176008641452585
JUNB	JUNB	113701	-1.23776	0.558785	-2.21508	0.0267543	0.316396364444165
CSF3R	CSF3R	105961	-1.24111	0.576736	-2.15196	0.0314007	0.32939691474915
S100A8	S100A8	136755	-1.6538	0.497615	-3.32346	0.000889082	0.0946094465552563
DUSP1	DUSP1	146808	-1.78402	0.658231	-2.71032	0.00672178	0.20347064622287
FOS	FOS	157350	-2.14068	0.691942	-3.09372	0.00197663	0.133106180170564
S100A9	S100A9	315846	-1.5885	0.486068	-3.26806	0.00108287	0.0988942291503688
