# Supplementary material for: Identification of common genes associated with diabetic nephropathy and diabetic retinopathy
Source: Front Cell Dev Biol. 2026 Apr 28;14:1808941. doi: 10.3389/fcell.2026.1808941 (PMC13160884; doi:10.3389/fcell.2026.1808941)
Supplement: Supplementary file 6 [file Table6.xlsx]

## Sheet: Table S6_  network1
Column1	Column2
id1	id2
hsa-mir-33a-5p	ZNF223
hsa-mir-101-3p	ZNF223
hsa-mir-129-5p	METTL27
hsa-mir-10a-5p	ZNF223
hsa-mir-10b-5p	ZNF223
hsa-mir-223-3p	NMNAT2
hsa-mir-122-5p	NMNAT2
hsa-mir-122-5p	METTL27
hsa-mir-124-3p	GAS6
hsa-mir-9-5p	NMNAT2
hsa-mir-126-5p	ZNF223
hsa-mir-190a-5p	ZNF223
hsa-mir-373-5p	ZNF223
hsa-mir-326	METTL27
hsa-mir-339-5p	METTL27
hsa-mir-486-5p	METTL27
hsa-mir-504-5p	ZNF223
hsa-mir-545-3p	ZNF223
hsa-mir-582-5p	ZNF223
hsa-mir-583	ZNF223
hsa-mir-586	ZNF223
hsa-mir-592	NMNAT2
hsa-mir-597-5p	NMNAT2
hsa-mir-599	ZNF223
hsa-mir-612	METTL27
hsa-mir-615-3p	NMNAT2
hsa-mir-616-5p	ZNF223
hsa-mir-33b-5p	ZNF223
hsa-mir-634	ZNF223
hsa-mir-675-5p	NMNAT2
hsa-mir-29a-5p	METTL27
hsa-mir-214-5p	METTL27
hsa-mir-143-5p	METTL27
hsa-mir-367-5p	METTL27
hsa-mir-371a-5p	ZNF223
hsa-mir-330-5p	METTL27
hsa-mir-342-5p	NMNAT2
hsa-mir-491-3p	ZNF223
hsa-mir-574-5p	NMNAT2
hsa-mir-890	METTL27
hsa-mir-190b	ZNF223
hsa-mir-744-3p	METTL27
hsa-mir-1224-5p	NMNAT2
hsa-mir-513c-5p	ZNF223
hsa-mir-1285-3p	METTL27
hsa-mir-1289	ATP4A
hsa-mir-1304-5p	NMNAT2
hsa-mir-1255a	NMNAT2
hsa-mir-1267	METTL27
hsa-mir-1275	NMNAT2
hsa-mir-1255b-5p	NMNAT2
hsa-mir-3121-3p	ZNF223
hsa-mir-3163	ZNF223
hsa-mir-514b-5p	ZNF223
hsa-mir-4257	GAS6
hsa-mir-4260	NMNAT2
hsa-mir-4278	NMNAT2
hsa-mir-4328	NMNAT2
hsa-mir-3616-3p	ZNF223
hsa-mir-3650	METTL27
hsa-mir-3652	METTL27
hsa-mir-3915	NMNAT2
hsa-mir-3945	ZNF223
hsa-mir-378g	METTL27
hsa-mir-4430	METTL27
hsa-mir-4437	METTL27
hsa-mir-4455	NMNAT2
hsa-mir-3135b	METTL27
hsa-mir-4466	NMNAT2
hsa-mir-4486	METTL27
hsa-mir-3187-5p	METTL27
hsa-mir-3194-3p	METTL27
hsa-mir-3691-3p	GAS6
hsa-mir-4423-5p	METTL27
hsa-mir-3960	NMNAT2
hsa-mir-4664-5p	NMNAT2
hsa-mir-4665-5p	NMNAT2
hsa-mir-4674	METTL27
hsa-mir-4689	NMNAT2
hsa-mir-4697-3p	NMNAT2
hsa-mir-4716-3p	NMNAT2
hsa-mir-371b-5p	ZNF223
hsa-mir-4761-3p	ZNF223
hsa-mir-4795-3p	ZNF223
hsa-mir-4797-5p	ZNF223
hsa-mir-5003-5p	ZNF223
hsa-mir-5008-5p	GAS6
hsa-mir-5189-5p	METTL27
hsa-mir-5572	NMNAT2
hsa-mir-5689	ZNF223
hsa-mir-5691	METTL27
hsa-mir-5698	METTL27
hsa-mir-1285-5p	GAS6
hsa-mir-1304-3p	GAS6
hsa-mir-5089-3p	NMNAT2
hsa-mir-6074	ZNF223
hsa-mir-6499-3p	METTL27
hsa-mir-6501-5p	METTL27
hsa-mir-6514-3p	METTL27
hsa-mir-6716-5p	NMNAT2
hsa-mir-6717-5p	NMNAT2
hsa-mir-95-5p	ZNF223
hsa-mir-372-5p	ZNF223
hsa-mir-328-5p	NMNAT2
hsa-mir-504-3p	METTL27
hsa-mir-585-5p	ZNF223
hsa-mir-874-5p	GAS6
hsa-mir-5699-5p	GAS6
hsa-mir-6732-5p	NMNAT2
hsa-mir-6740-5p	NMNAT2
hsa-mir-6744-5p	NMNAT2
hsa-mir-6751-5p	NMNAT2
hsa-mir-6752-5p	NMNAT2
hsa-mir-6794-5p	NMNAT2
hsa-mir-6795-5p	NMNAT2
hsa-mir-6803-5p	NMNAT2
hsa-mir-6805-5p	NMNAT2
hsa-mir-6805-3p	METTL27
hsa-mir-6811-3p	METTL27
hsa-mir-6835-5p	NMNAT2
hsa-mir-6842-5p	NMNAT2
hsa-mir-6847-5p	GAS6
hsa-mir-6847-3p	METTL27
hsa-mir-6858-5p	NMNAT2
hsa-mir-6860	METTL27
hsa-mir-6867-5p	NMNAT2
hsa-mir-6885-5p	NMNAT2
hsa-mir-6887-5p	NMNAT2
hsa-mir-7109-5p	NMNAT2
hsa-mir-7110-5p	NMNAT2
hsa-mir-7848-3p	ZNF223
hsa-mir-8055	METTL27
hsa-mir-8072	NMNAT2
hsa-mir-450a-2-3p	NMNAT2
hsa-let-7c*	NMNAT2
hsa-mir-124-3p	ATP4A
hsa-mir-4786-3p	ATP4A
hsa-mir-497-3p	ATP4A
hsa-mir-146a-5p	ATP4A
hsa-mir-26a-5p	ATP4A
hsa-mir-140-3p	NMNAT2
hsa-mir-941	NMNAT2
hsa-mir-1301-3p	NMNAT2
hsa-mir-153-3p	NMNAT2
hsa-mir-15a-5p	NMNAT2
hsa-mir-195-5p	NMNAT2
hsa-mir-210-3p	NMNAT2
hsa-mir-218-5p	NMNAT2
hsa-mir-425-5p	NMNAT2
hsa-mir-1343-3p	NMNAT2
hsa-mir-101-3p	NMNAT2
hsa-mir-128-3p	NMNAT2
hsa-mir-375	NMNAT2
hsa-mir-429	NMNAT2
hsa-mir-452-5p	NMNAT2
hsa-mir-7-5p	NMNAT2
hsa-let-7e-5p	ZNF223
hsa-mir-196a-5p	ZNF223
hsa-mir-196b-5p	ZNF223
hsa-mir-598-3p	ZNF223
hsa-mir-1343-3p	ZNF223
hsa-mir-1-3p	ZNF223
hsa-mir-124-3p	ZNF223
hsa-mir-129-2-3p	ZNF223
hsa-mir-210-3p	ZNF223
hsa-mir-212-3p	ZNF223
hsa-mir-99b-5p	ZNF223
hsa-mir-129-1-3p	GAS6
hsa-mir-17-3p	GAS6
hsa-mir-181a-2-3p	GAS6
hsa-mir-190a-5p	GAS6
hsa-mir-224-5p	GAS6
hsa-mir-23b-5p	GAS6
hsa-mir-342-3p	GAS6
hsa-mir-361-3p	GAS6
hsa-mir-376a-3p	GAS6
hsa-mir-376b-3p	GAS6
hsa-mir-564	GAS6
hsa-mir-624-3p	GAS6
hsa-mir-634	GAS6
hsa-mir-155-5p	GAS6
hsa-mir-23b-3p	GAS6
hsa-mir-128-3p	GAS6
hsa-mir-146a-5p	GAS6
hsa-mir-195-5p	GAS6
hsa-mir-203a-3p	GAS6
hsa-mir-21-3p	GAS6
hsa-mir-27a-5p	GAS6
hsa-mir-362-5p	TTC25
hsa-mir-500a-5p	TTC25
hsa-mir-766-3p	TTC25
hsa-mir-101-3p	TTC25
hsa-mir-146a-5p	TTC25
hsa-mir-182-5p	TTC25
hsa-mir-212-3p	TTC25
hsa-mir-26a-5p	TTC25
hsa-mir-27a-3p	TTC25
hsa-mir-29c-3p	TTC25
BHLHE22	NMNAT2
GATA6	ATP4A
VDR	NMNAT2
REST	NMNAT2
TP53	NMNAT2
JUND	TTC25
GATA2	ATP4A
ESR1	NMNAT2
JUN	TTC25
GATA4	TTC25
POU5F1	ATP4A
KLF5	ATP4A
NR3C1	ATP4A
FOXP1	TTC25
EGR1	TTC25
HNF4A	TTC25
GATA3	NMNAT2
ELK1	TTC25
SETDB1	TTC25
MAFF	TTC25
CREB3L1	ATP4A
ZNF497	NMNAT2
FOXJ1	TTC25
POU4F2	TTC25
RFX4	TTC25
ZFHX2	TTC25
ZNF821	TTC25
PAX6	NMNAT2
ZNF461	NMNAT2
SPI1	TTC25
RFX6	ATP4A
ELF1	TTC25
GATA1	TTC25
MECOM	TTC25
PPARD	ATP4A
NFIC	GAS6
KLF4	TTC25
CUX1	NMNAT2
GRHL2	METTL27
TFAP2A	METTL27
FOXA1	ATP4A
RXRA	TTC25
NR2F1	NMNAT2
RARA	TTC25
E2F1	GAS6
TEAD4	TTC25
ZNF549	NMNAT2
SOHLH2	TTC25
NFE2L2	NMNAT2
MYC	TTC25
CTCF	TTC25
FOSL1	METTL27
FLI1	TTC25
STAT3	TTC25
TCF21	GAS6
CEBPB	TTC25
CDX2	NMNAT2
SMAD3	METTL27
HNF4G	METTL27
ZNF547	NMNAT2
TBX5	TTC25
ZNF233	TTC25
TP63	NMNAT2
HOXC9	TTC25
PBX3	TTC25
ATF3	TTC25
MEIS3	NMNAT2
PAX8	ATP4A
ONECUT3	TTC25
MYCN	TTC25
SRY	ATP4A
NEUROD2	NMNAT2
ZNF69	ATP4A
CEBPA	TTC25
PRDM14	TTC25
TEF	NMNAT2
TWIST1	TTC25
MITF	NMNAT2
GABPA	TTC25
SIX5	TTC25
EBF1	NMNAT2
RUNX2	METTL27
NANOG	NMNAT2
MEIS2	TTC25
SNAI2	METTL27
TCF7L2	METTL27
MAFK	TTC25
SOX2	TTC25
PPARG	NMNAT2
WT1	NMNAT2
BHLHE22	METTL27
CREB3L1	GAS6
ZNF497	GAS6
FOXJ1	GAS6
POU4F2	NMNAT2
RFX4	NMNAT2
ZFHX2	NMNAT2
ZNF821	NMNAT2
PAX6	METTL27
ZNF461	ZNF223
GATA6	METTL27
SPI1	METTL27
RFX6	NMNAT2
ELF1	ZNF223
GATA1	NMNAT2
MECOM	ATP4A
PPARD	GAS6
POU5F1	NMNAT2
NFIC	ZNF223
HNF4A	METTL27
KLF4	METTL27
VDR	METTL27
CUX1	ZNF223
KLF5	NMNAT2
GRHL2	GAS6
TFAP2A	GAS6
FOXA1	METTL27
RXRA	METTL27
REST	METTL27
NR2F1	GAS6
RARA	GAS6
E2F1	METTL27
TEAD4	METTL27
ZNF549	ZNF223
SOHLH2	NMNAT2
NFE2L2	METTL27
GATA3	METTL27
ELK1	METTL27
MYC	ZNF223
CTCF	METTL27
NR3C1	NMNAT2
FOSL1	GAS6
FLI1	ATP4A
STAT3	NMNAT2
TCF21	METTL27
CEBPB	NMNAT2
CDX2	METTL27
SMAD3	GAS6
SETDB1	METTL27
HNF4G	ZNF223
ZNF547	ZNF223
TBX5	GAS6
ZNF233	ZNF223
TP63	GAS6
HOXC9	ZNF223
FOXP1	NMNAT2
PBX3	NMNAT2
ATF3	METTL27
MEIS3	GAS6
PAX8	METTL27
ONECUT3	NMNAT2
MYCN	NMNAT2
SRY	GAS6
NEUROD2	GAS6
ZNF69	ZNF223
CEBPA	METTL27
PRDM14	NMNAT2
TEF	GAS6
TWIST1	GAS6
TP53	METTL27
JUND	METTL27
GATA2	METTL27
MITF	GAS6
GABPA	ZNF223
EGR1	ATP4A
SIX5	ZNF223
EBF1	ZNF223
ESR1	METTL27
RUNX2	GAS6
NANOG	METTL27
MEIS2	NMNAT2
SNAI2	GAS6
TCF7L2	GAS6
MAFK	METTL27
SOX2	METTL27
JUN	METTL27
MAFF	METTL27
GATA4	METTL27
PPARG	METTL27
WT1	METTL27
BHLHE22	GAS6
GATA6	GAS6
VDR	GAS6
REST	GAS6
TP53	GAS6
JUND	GAS6
GATA2	GAS6
ESR1	GAS6
JUN	GAS6
GATA4	GAS6
POU5F1	METTL27
KLF5	METTL27
NR3C1	METTL27
FOXP1	METTL27
EGR1	NMNAT2
HNF4A	ZNF223
GATA3	ZNF223
ELK1	ZNF223
SETDB1	ZNF223
MAFF	ZNF223
EGR1	METTL27
EGR1	GAS6
