# Supplementary material for: Identification of common genes associated with diabetic nephropathy and diabetic retinopathy
Source: Front Cell Dev Biol. 2026 Apr 28;14:1808941. doi: 10.3389/fcell.2026.1808941 (PMC13160884; doi:10.3389/fcell.2026.1808941)
Supplement: Supplementary file 9 [file Table4.xlsx]

## Sheet: Table S4_  206 common genes
Column1
LINC02344
SCARNA26A
CPE
MIR6757
MPP4
DNAH9
CT75
HBE1
INSYN2A
METTL7B
MFSD13B
SNORD150
MIR1290
MIR3127
BMP2
NSFP1
MT1L
KCNC1
RRAD
MIR6819
RD3L
MIR12119
CYP19A1
MEG8
TEX45
FAM3D
MIR12117
C17orf77
COL5A1
NTRK3
SAMD15
TRMT9B
MIR8085
TUBBP5
ANKRD26P3
CILP2
C6orf132
ANKRD18A
EMX1
RLBP1
DRC1
STUM
NMNAT2
COL4A1
TTC25
NOTCH3
MT1G
ATP2C2
STK32B
LOXL1
LOC100996351
LINC02205
TRPV4
OLFML2B
MIR5194
GCNT7
PDLIM4
SPATC1
TAS1R1
MIR4420
ADORA2A
GAS6
ID1
WHAMMP1
BIN3-IT1
MERTK
SLC30A1
ACP6
MT1X
MT1E
LINC01303
NECTIN2
HBEGF
H3P6
GPAT3
THBD
CEACAM1
TBKBP1
KLF10
TOB1
FOSB
TNFAIP3
CSRNP1
TRIB1
S100A12
TUBA1A
PPP1R15A
ADAMTS7P1
BOC
C6orf201
CST6
DKKL1
DLK1
FBLN1
FGD5P1
GGNBP1
GPR142
LINC01115
LOC105371824
LOC105377267
LOC440570
LRRC36
MCOLN3
PIGR
POU4F3
RNF225
SNORD6
STARD6
VWA5B2
WNT16
ZNF112
XKRX
FAM163A
LINC01372
LINC01783
LINC02245
LOC401312
MYO1B
PRSS33
SFTPC
SIGLEC8
TTLL9
ZNF229
ZNF502
ZNF727
LOC105373021
APOA1
SLC38A11
TMEM95
ZNF285
SNORD31
GPT
IQSEC3
LOC100289580
SLC12A5
SNORD14D
SPEGNB
STYK1
ZNF681
METTL27
VIT
ZFX-AS1
MIR17HG
RNU5B-1
SNORA50C
ZFP30
LOC100506207
LOC107984703
SCN4A
DBIL5P
EVPL
LINC01013
LINC01624
SGO1
ZNF547
ATP4A
CAPN12
LINC02809
ZNF439
ALOX15
KLHDC7A
ZNF441
ZNF19
ENPP3
ZNF223
MIR4521
FGFR2
LOC112267871
TAF1A
ENDOU
LOC730668
ZNF658
COL19A1
LINC02397
ZNF252P-AS1
BTLA
ZNF613
ZNF225
A1BG-AS1
RNU6ATAC
ZNF416
ZNF132
HES1
HRH4
LARGE1
LOC101929882
ZNF17
RAB26
SNORD13
GPR174
IBA57-DT
LINC01715
P2RY14
CXCR5
ZNF155
CCR6
ALPK2
HSPA1A
RNU4ATAC
IL5RA
BIRC3
LINC00926
ID3
CD72
BACH2
TCL1A
