# Supplementary material for: Identification of common genes associated with diabetic nephropathy and diabetic retinopathy
Source: Front Cell Dev Biol. 2026 Apr 28;14:1808941. doi: 10.3389/fcell.2026.1808941 (PMC13160884; doi:10.3389/fcell.2026.1808941)
Supplement: Supplementary file 10 [file Table1.xlsx]

## Sheet: Sheet1
Table S1. Primer sequences for human RT-qPCR
primers	sequence(5'-3')
METTL27-F	GCTGAAGAGGAGCTGAAGGT
METTL27-R	CAGGTGATGATGGTGATGCG
NMNAT2-F	GACCTGAAGATGGCCAACAG
NMNAT2-R	TCAGCAGCTTCTGCTTGTCC
TTC25-F	AGCAAGAGCCTGGAAGTGAG
TTC25-R	CTTGGTGATGTTGCGGATGT
GAS6-F	GACCTGAAGATGGCCAACAG
GAS6-R	GGTGTTGGTGTTGGAGATGC
ZNF223-F	CAAGAAGCGACAGTGGTGAG
ZNF223-R	GGTGATGGTGATGGTGAAGG
MCOLN3-F	CCGAGAAGTTCCTGGACGAG
MCOLN3-R	CACTGTGATGATGCGGTTGT
C17orf77-F	GCTGAGGAGAAGCTGAGGAA
C17orf77-R	GCTGTAGTTGAGGATGCGGT
ENPP3-F	TGGCTACGAGTTCAAGGACG
ENPP3-R	AGGTGATGTTGATGCGGTTG
ATP4A-F	TGAGTTCGCCAAGTACCTGG
ATP4A-R	CAGGTGATGAAGTTGCGGAT
GAPDH-F	AGAAGGCTGGGGCTCATTTG
GAPDH-R	AGGGGCCATCCACAGTCTTC
