# Supplementary material for: Identification of common genes associated with diabetic nephropathy and diabetic retinopathy
Source: Front Cell Dev Biol. 2026 Apr 28;14:1808941. doi: 10.3389/fcell.2026.1808941 (PMC13160884; doi:10.3389/fcell.2026.1808941)
Supplement: Supplementary file 11 [file Table5.xlsx]

## Sheet: Sheet1
ADORA2A
ANKRD18A
APOA1
ATP4A
BIRC3
BMP2
BTLA
C17orf77
CD72
CILP2
COL19A1
COL4A1
COL5A1
CSRNP1
CXCR5
DLK1
DNAH9
DRC1
ENPP3
INSYN2A
FAM3D
FBLN1
FGFR2
FOSB
GAS6
GPR142
GPR174
GPT
HBE1
HES1
HSPA1A
ID1
ID3
IL5RA
IQSEC3
KCNC1
TRMT9B
LOXL1
MCOLN3
MERTK
METTL7B
MT1E
MT1G
MT1X
NMNAT2
NOTCH3
NTRK3
P2RY14
PIGR
PPP1R15A
PRSS33
RLBP1
RRAD
SCN4A
SFTPC
SIGLEC8
SLC12A5
SLC30A1
STK32B
STYK1
TAS1R1
TNFAIP3
TRIB1
TRPV4
TTC25
VIT
METTL27
WNT16
ZNF223
