# Supplementary material for: Identification of common genes associated with diabetic nephropathy and diabetic retinopathy
Source: Front Cell Dev Biol. 2026 Apr 28;14:1808941. doi: 10.3389/fcell.2026.1808941 (PMC13160884; doi:10.3389/fcell.2026.1808941)
Supplement: Supplementary file 12 [file Table7.xlsx]

## Sheet: Table S7_  network2
Column1	Column2
id	id2
DUX4	ENPP3
ESRRG	ATP4A
PCGF2	MCOLN3
KDM5B	ENPP3
GATA1	ATP4A
USF1	MCOLN3
MECOM	ATP4A
ASCL3	ENPP3
HNF4A	ENPP3
EGR4	MCOLN3
MYBL2	ENPP3
KLF5	ATP4A
FOXM1	MCOLN3
GATA6	ATP4A
PBX3	MCOLN3
ZNF441	MCOLN3
ZNF263	MCOLN3
NEUROD1	MCOLN3
E2F4	MCOLN3
TEAD4	MCOLN3
TCF3	ENPP3
FOXA2	ATP4A
CBX2	MCOLN3
MYC	ATP4A
GTF2B	ENPP3
CTCF	MCOLN3
BHLHE40	MCOLN3
STAT5A	ENPP3
PLAGL1	MCOLN3
FOXQ1	ATP4A
HOXB7	ENPP3
FLI1	ATP4A
NR3C1	ATP4A
CEBPB	ENPP3
TBX3	MCOLN3
IRF1	ENPP3
HOXB6	ENPP3
FOXP1	ENPP3
ZIC3	ENPP3
ZNF836	MCOLN3
TBP	ENPP3
PAX8	ATP4A
HOXB9	ENPP3
SRY	ATP4A
MAX	MCOLN3
PAX6	MCOLN3
PPARD	ATP4A
MSGN1	MCOLN3
SALL4	ENPP3
NKX22	MCOLN3
ZBTB11	ENPP3
TAL1	ENPP3
ELF5	ENPP3
RBPJL	ATP4A
CREBL2	MCOLN3
ESRRB	ENPP3
SMAD1	ENPP3
ZNF117	MCOLN3
ZNF396	MCOLN3
MEIS1	ENPP3
AEBP2	MCOLN3
ZNF280A	MCOLN3
FOSL1	ENPP3
MAZ	MCOLN3
JUND	MCOLN3
REST	ENPP3
TP53	ATP4A
GATA2	ATP4A
ZBTB7A	MCOLN3
MYRF	ATP4A
ZNF384	MCOLN3
ZNF165	MCOLN3
ZNF275	MCOLN3
EPAS1	ENPP3
PGR	ENPP3
BACH1	MCOLN3
FOXP4	ATP4A
SOX2	ENPP3
ZEB1	MCOLN3
HOXB5	ENPP3
TCF7L2	MCOLN3
NFIC	MCOLN3
JUN	MCOLN3
ZNF639	ENPP3
NR5A1	MCOLN3
NOTO	ATP4A
MTERF2	MCOLN3
HOXB13	ENPP3
SATB2	ENPP3
GATA5	ATP4A
RBPJ	MCOLN3
CREB3L1	ATP4A
AR	ENPP3
NEUROG3	MCOLN3
SIM1	MCOLN3
BARX1	ATP4A
ZNF69	ATP4A
OLIG2	MCOLN3
hsa-mir-148b-3p	C17orf77
hsa-mir-548b-3p	C17orf77
hsa-mir-605-5p	MCOLN3
hsa-mir-548c-3p	MCOLN3
hsa-mir-1289	ATP4A
hsa-mir-3133	C17orf77
hsa-mir-548x-3p	C17orf77
hsa-mir-3613-3p	C17orf77
hsa-mir-548ae-3p	C17orf77
hsa-mir-548aj-3p	C17orf77
hsa-mir-548am-3p	C17orf77
hsa-mir-3127-3p	MCOLN3
hsa-mir-4668-5p	MCOLN3
hsa-mir-4668-3p	MCOLN3
hsa-mir-548ah-3p	C17orf77
hsa-mir-5003-3p	C17orf77
hsa-mir-548aq-3p	C17orf77
hsa-mir-5582-3p	C17orf77
hsa-mir-548j-3p	C17orf77
hsa-mir-6756-3p	MCOLN3
hsa-mir-148a-3p	MCOLN3
hsa-mir-148b-5p	MCOLN3
hsa-mir-361-5p	MCOLN3
hsa-mir-155-5p	MCOLN3
hsa-mir-182-5p	MCOLN3
hsa-mir-200c-3p	MCOLN3
hsa-mir-221-3p	MCOLN3
hsa-mir-124-3p	ATP4A
hsa-mir-4786-3p	ATP4A
hsa-mir-497-3p	ATP4A
hsa-mir-146a-5p	ATP4A
hsa-mir-26a-5p	ATP4A
hsa-mir-34a-5p	ENPP3
hsa-mir-124-3p	ENPP3
RFX6	ATP4A
POU5F1	ATP4A
ISL1	ATP4A
FOXA1	ATP4A
SREBF1	MCOLN3
STAT3	ATP4A
EGR1	MCOLN3
NANOG	MCOLN3
NR0B1	MCOLN3
HMBOX1	MCOLN3
EVX1	MCOLN3
HOXA5	MCOLN3
TCF4	ATP4A
RFX6	MCOLN3
POU5F1	ENPP3
ISL1	MCOLN3
FOXA1	MCOLN3
SREBF1	ENPP3
STAT3	ENPP3
EGR1	ENPP3
NANOG	ENPP3
NR0B1	ENPP3
HMBOX1	ENPP3
EVX1	ENPP3
HOXA5	ENPP3
TCF4	MCOLN3
